# Supplementary material for: 2-Amino­pyridinium bis­(pyridine-2,6-dicarboxyl­ato)ferrate(III)
Source: Acta Crystallogr Sect E Struct Rep Online. 2012 Jan 21;68(Pt 2):m174. doi: 10.1107/S1600536812001493 (PMC3274902; doi:10.1107/S1600536812001493)
Supplement: Supplementary file 1 [file e-68-0m174-sup1.cif]

##############################################################################
#                                                                            #
# This CIF contains the data in a paper accepted for publication in          #
# Acta Crystallographica Section E. It conforms to the requirements of       #
# Notes for Authors for Acta Crystallographica Section E, and has been       #
# peer reviewed under the auspices of the IUCr Commission on Journals.       #
#                                                                            #
# Full details of the Crystallographic Information File format               #
# are given in the paper "The Crystallographic Information File (CIF):       #
# a New Standard Archive File for Crystallography" by S. R. Hall, F. H.      #
# Allen and I. D. Brown [Acta Cryst. (1991), A47, 655-685].                  #
#                                                                            #
# The current version of the core CIF dictionary is obtainable from          #
# ftp://ftp.iucr.org/pub/cif_core.dic.                                       #
#                                                                            #
# Software is freely available for graphical display of the structure(s)     #
# in this CIF. For information consult the CIF software page                 #
# http://www.iucr.org/resources/cif/software.                                #
#                                                                            #
# This file may be used for bona fide research purposes within the           #
# scientific community so long as proper attribution is given to the journal # 
# article from which it was obtained.                                        #
#                                                                            #
##############################################################################
data_I
_audit_creation_method     SHELXL-97
_chemical_name_systematic
;
2-Aminopyridinium bis(pyridine-2,6-dicarboxylato)ferrate(III)
;
_chemical_name_common     ?
_chemical_formula_moiety     'C5 H7 N2 +, C14 H6 Fe N2 O8 -'
_chemical_formula_sum     'C19 H13 Fe N4 O8'
_chemical_formula_iupac     '(C5 H7 N2) [Fe (C7 H3 N O4)2]'
_chemical_formula_weight     481.18
_chemical_melting_point     ?
_symmetry_cell_setting     orthorhombic
_symmetry_space_group_name_H-M     'P b c a'
_symmetry_space_group_name_Hall     '-P 2ac 2ab'
loop_
    _symmetry_equiv_pos_as_xyz
    'x, y, z'
    '-x+1/2, -y, z+1/2'
    '-x, y+1/2, -z+1/2'
    'x+1/2, -y+1/2, -z'
    '-x, -y, -z'
    'x-1/2, y, -z-1/2'
    'x, -y-1/2, z-1/2'
    '-x-1/2, y-1/2, z'
_cell_length_a     7.9288(10)
_cell_length_b     15.881(2)
_cell_length_c     30.069(4)
_cell_angle_alpha     90.00
_cell_angle_beta     90.00
_cell_angle_gamma     90.00
_cell_volume     3786.2(8)
_cell_formula_units_Z     8
_cell_measurement_reflns_used     9998
_cell_measurement_theta_min     2.71
_cell_measurement_theta_max     28.96
_cell_measurement_temperature     100(2)
_exptl_crystal_description     Plate
_exptl_crystal_colour     yellow
_exptl_crystal_size_max     0.34
_exptl_crystal_size_mid     0.25
_exptl_crystal_size_min     0.08
_exptl_crystal_density_diffrn     1.688
_exptl_crystal_density_meas     ?
_exptl_crystal_density_method     'not measured'
_exptl_crystal_F_000     1960
_exptl_absorpt_coefficient_mu     0.857
_exptl_absorpt_correction_type     numerical
_exptl_absorpt_process_details     '(SADABS; Sheldrick, 2009)'
_exptl_absorpt_correction_T_min     0.6963
_exptl_absorpt_correction_T_max     0.9315
_exptl_special_details
;
The diffraction data were obtained from 3 sets of 400 frames, each of width 0.5
\%. in omega, colllected at phi = 0.00, 90.00 and 180.00 \%. and 2 sets of 800
frames, each of width 0.45 \% in phi, collected at omega = -30.00 and 210.00
\%. The scan time was 10 sec/frame.
;
_diffrn_ambient_temperature     100(2)
_diffrn_radiation_type     MoK\a
_diffrn_radiation_wavelength     0.71073
_diffrn_radiation_source     'fine-focus sealed tube'
_diffrn_radiation_monochromator     graphite
_diffrn_measurement_device_type     'Bruker SMART APEX CCD'
_diffrn_measurement_method     '\f and \w scans'
_diffrn_detector_area_resol_mean     ?
_diffrn_reflns_number     62788
_diffrn_reflns_av_R_equivalents     0.0509
_diffrn_reflns_av_sigmaI/netI     0.0240
_diffrn_reflns_theta_min     2.57
_diffrn_reflns_theta_max     29.11
_diffrn_reflns_theta_full     28.85
_diffrn_measured_fraction_theta_max     0.985
_diffrn_measured_fraction_theta_full     0.994
_diffrn_reflns_limit_h_min     -10
_diffrn_reflns_limit_h_max     10
_diffrn_reflns_limit_k_min     -21
_diffrn_reflns_limit_k_max     21
_diffrn_reflns_limit_l_min     -40
_diffrn_reflns_limit_l_max     40
_refine_special_details
;
Refinement of <i>F</i>^2^ against ALL reflections. The weighted <i>R</i>-factor
<i>wR</i> and goodness of fit <i>S</i> are based on <i>F</i>^2^, conventional
<i>R</i>-factors <i>R</i> are based on <i>F</i>, with <i>F</i> set to zero for
negative <i>F</i>^2^. The threshold expression of <i>F</i>^2^ >
\s(<i>F</i>^2^) is used only for calculating <i>R</i>-factors(gt) <i>etc</i>.
and is not relevant to the choice of reflections for refinement.
<i>R</i>-factors based on <i>F</i>^2^ are statistically about twice as large
as those based on <i>F</i>, and <i>R</i>- factors based on ALL data will be
even larger. H-atoms attached to carbon were placed in calculated positions
(C---H = 0.95 \%A) and included as riding contributions with isotropic
displacement parameters 1.2 times those of the attached atoms. Those attached
to nitrogen were independently refined.
;
_reflns_number_total     5007
_reflns_number_gt     4354
_reflns_threshold_expression     I>2\s(I)
_refine_ls_structure_factor_coef     Fsqd
_refine_ls_matrix_type     full
_refine_ls_R_factor_all     0.0405
_refine_ls_R_factor_gt     0.0333
_refine_ls_wR_factor_gt     0.0815
_refine_ls_wR_factor_ref     0.0860
_refine_ls_goodness_of_fit_ref     1.048
_refine_ls_restrained_S_all     1.048
_refine_ls_number_reflns     5007
_refine_ls_number_parameters     301
_refine_ls_number_restraints     0
_refine_ls_hydrogen_treatment     mixed
_refine_ls_weighting_scheme     calc
_refine_ls_weighting_details
         'calc w=1/[\s^2^(Fo^2^)+(0.0387P)^2^+2.8224P] where P=(Fo^2^+2Fc^2^)/3'
_atom_sites_solution_hydrogens     geom
_atom_sites_solution_primary     direct
_atom_sites_solution_secondary     difmap
_refine_ls_shift/su_max     0.002
_refine_ls_shift/su_mean     0.000
_refine_diff_density_max     0.465
_refine_diff_density_min     -0.376
_refine_ls_extinction_method     none
_refine_ls_extinction_coef     ?
loop_
    _atom_type_symbol
    _atom_type_description
    _atom_type_scat_dispersion_real
    _atom_type_scat_dispersion_imag
    _atom_type_scat_source
    C C 0.0033 0.0016 'International Tables Vol C Tables 4.2.6.8 and 6.1.1.4'
    H H 0.0000 0.0000 'International Tables Vol C Tables 4.2.6.8 and 6.1.1.4'
    N N 0.0061 0.0033 'International Tables Vol C Tables 4.2.6.8 and 6.1.1.4'
    O O 0.0106 0.0060 'International Tables Vol C Tables 4.2.6.8 and 6.1.1.4'
    Fe Fe 0.3463 0.8444 'International Tables Vol C Tables 4.2.6.8 and 6.1.1.4'
_computing_data_collection     'APEX2 (Bruker, 2010)'
_computing_cell_refinement     'SAINT (Bruker, 2009)'
_computing_data_reduction     'SAINT (Bruker, 2009)'
_computing_structure_solution     'SHELXS97 (Sheldrick, 2008)'
_computing_structure_refinement     'SHELXL97 (Sheldrick, 2008)'
_computing_molecular_graphics     'SHELXTL (Sheldrick, 2008)'
_computing_publication_material     'SHELXTL (Sheldrick, 2008)'
loop_
    _atom_site_type_symbol
    _atom_site_label
    _atom_site_fract_x
    _atom_site_fract_y
    _atom_site_fract_z
    _atom_site_U_iso_or_equiv
    _atom_site_adp_type
    _atom_site_calc_flag
    _atom_site_refinement_flags
    _atom_site_occupancy
    _atom_site_symmetry_multiplicity
    _atom_site_disorder_assembly
    _atom_site_disorder_group
    Fe Fe1 0.59560(3) 0.000219(13) 0.381592(7) 0.01464(7) Uani d . 1 1 . .
    O O1 0.71089(13) 0.10747(7) 0.40025(3) 0.0189(2) Uani d . 1 1 . .
    O O2 0.86897(14) 0.21717(7) 0.37918(4) 0.0207(2) Uani d . 1 1 . .
    O O3 0.57386(14) -0.09825(7) 0.33979(4) 0.0193(2) Uani d . 1 1 . .
    O O4 0.58951(16) -0.14205(7) 0.26911(4) 0.0260(3) Uani d . 1 1 . .
    O O5 0.72260(13) -0.06573(7) 0.42789(4) 0.0200(2) Uani d . 1 1 . .
    O O6 0.71032(17) -0.14212(9) 0.49034(4) 0.0340(3) Uani d . 1 1 . .
    O O7 0.38240(14) 0.05590(7) 0.35875(4) 0.0203(2) Uani d . 1 1 . .
    O O8 0.09948(14) 0.06009(8) 0.36268(4) 0.0282(3) Uani d . 1 1 . .
    N N1 0.71877(15) 0.03920(8) 0.32474(4) 0.0151(2) Uani d . 1 1 . .
    N N2 0.41237(15) -0.03392(8) 0.42709(4) 0.0155(2) Uani d . 1 1 . .
    C C1 0.79204(18) 0.15161(9) 0.37119(5) 0.0169(3) Uani d . 1 1 . .
    C C2 0.78632(17) 0.11562(9) 0.32459(5) 0.0152(3) Uani d . 1 1 . .
    C C3 0.83948(19) 0.15243(10) 0.28506(5) 0.0182(3) Uani d . 1 1 . .
    H H3 0.8871 0.2073 0.2846 0.022 Uiso calc R 1 1 . .
    C C4 0.8203(2) 0.10578(10) 0.24610(5) 0.0207(3) Uani d . 1 1 . .
    H H4 0.8547 0.1293 0.2185 0.025 Uiso calc R 1 1 . .
    C C5 0.7509(2) 0.02482(9) 0.24716(5) 0.0196(3) Uani d . 1 1 . .
    H H5 0.7388 -0.0075 0.2208 0.024 Uiso calc R 1 1 . .
    C C6 0.70041(18) -0.00665(9) 0.28810(5) 0.0165(3) Uani d . 1 1 . .
    C C7 0.61493(19) -0.09005(9) 0.29832(5) 0.0182(3) Uani d . 1 1 . .
    C C8 0.6451(2) -0.09916(10) 0.46131(5) 0.0205(3) Uani d . 1 1 . .
    C C9 0.4578(2) -0.08052(10) 0.46189(5) 0.0182(3) Uani d . 1 1 . .
    C C10 0.3381(2) -0.10642(11) 0.49278(5) 0.0242(3) Uani d . 1 1 . .
    H H10 0.3692 -0.1383 0.5182 0.029 Uiso calc R 1 1 . .
    C C11 0.1704(2) -0.08385(11) 0.48508(6) 0.0278(4) Uani d . 1 1 . .
    H H11 0.0858 -0.1009 0.5056 0.033 Uiso calc R 1 1 . .
    C C12 0.1253(2) -0.03686(11) 0.44795(6) 0.0244(3) Uani d . 1 1 . .
    H H12 0.0109 -0.0224 0.4423 0.029 Uiso calc R 1 1 . .
    C C13 0.25309(19) -0.01181(10) 0.41939(5) 0.0178(3) Uani d . 1 1 . .
    C C14 0.23732(19) 0.03925(10) 0.37688(5) 0.0192(3) Uani d . 1 1 . .
    N N3 0.69376(17) 0.22722(8) 0.63929(4) 0.0190(3) Uani d . 1 1 . .
    H H3A 0.589(3) 0.2371(14) 0.6420(7) 0.030(6) Uiso d . 1 1 . .
    N N4 0.6725(2) 0.28438(10) 0.56932(5) 0.0301(3) Uani d . 1 1 . .
    H H4A 0.561(3) 0.2940(15) 0.5747(8) 0.043(7) Uiso d . 1 1 . .
    H H4B 0.712(3) 0.3010(15) 0.5452(8) 0.039(6) Uiso d . 1 1 . .
    C C15 0.7672(2) 0.24858(9) 0.60028(5) 0.0212(3) Uani d . 1 1 . .
    C C16 0.9402(2) 0.22941(10) 0.59494(6) 0.0276(4) Uani d . 1 1 . .
    H H16 0.9963 0.2433 0.5680 0.033 Uiso calc R 1 1 . .
    C C17 1.0264(2) 0.19094(11) 0.62851(7) 0.0288(4) Uani d . 1 1 . .
    H H17 1.1421 0.1772 0.6246 0.035 Uiso calc R 1 1 . .
    C C18 0.9461(2) 0.17143(11) 0.66875(6) 0.0264(3) Uani d . 1 1 . .
    H H18 1.0067 0.1456 0.6924 0.032 Uiso calc R 1 1 . .
    C C19 0.7792(2) 0.19028(10) 0.67326(5) 0.0218(3) Uani d . 1 1 . .
    H H19 0.7225 0.1775 0.7003 0.026 Uiso calc R 1 1 . .
loop_
    _atom_site_aniso_label
    _atom_site_aniso_U_11
    _atom_site_aniso_U_22
    _atom_site_aniso_U_33
    _atom_site_aniso_U_12
    _atom_site_aniso_U_13
    _atom_site_aniso_U_23
    Fe1 0.01050(11) 0.01760(12) 0.01583(12) 0.00026(7) 0.00200(7) 0.00414(7)
    O1 0.0182(5) 0.0206(5) 0.0178(5) -0.0026(4) 0.0036(4) 0.0010(4)
    O2 0.0186(5) 0.0173(5) 0.0261(6) -0.0019(4) 0.0028(4) -0.0004(4)
    O3 0.0194(5) 0.0171(5) 0.0214(5) -0.0013(4) 0.0020(4) 0.0041(4)
    O4 0.0326(7) 0.0191(6) 0.0264(6) -0.0023(5) 0.0022(5) -0.0028(4)
    O5 0.0121(5) 0.0254(6) 0.0225(5) 0.0011(4) -0.0011(4) 0.0070(4)
    O6 0.0318(7) 0.0410(7) 0.0292(6) 0.0014(6) -0.0093(5) 0.0163(6)
    O7 0.0160(5) 0.0248(6) 0.0199(5) 0.0043(4) 0.0001(4) 0.0054(4)
    O8 0.0168(6) 0.0336(7) 0.0342(7) 0.0092(5) -0.0079(5) -0.0039(5)
    N1 0.0108(5) 0.0165(6) 0.0180(6) 0.0019(5) 0.0024(4) 0.0023(4)
    N2 0.0119(6) 0.0195(6) 0.0152(6) -0.0014(5) 0.0005(4) 0.0000(5)
    C1 0.0122(6) 0.0178(7) 0.0206(7) 0.0029(5) 0.0022(5) 0.0023(5)
    C2 0.0105(6) 0.0165(7) 0.0186(7) 0.0017(5) 0.0021(5) 0.0022(5)
    C3 0.0146(7) 0.0178(7) 0.0222(7) 0.0007(5) 0.0026(5) 0.0047(5)
    C4 0.0207(7) 0.0234(7) 0.0179(7) 0.0017(6) 0.0056(6) 0.0051(6)
    C5 0.0208(7) 0.0196(7) 0.0184(7) 0.0029(6) 0.0034(6) 0.0008(6)
    C6 0.0131(6) 0.0165(7) 0.0199(7) 0.0026(5) 0.0016(5) 0.0015(5)
    C7 0.0152(7) 0.0161(7) 0.0234(7) 0.0022(5) 0.0014(6) 0.0025(5)
    C8 0.0190(7) 0.0228(7) 0.0198(7) -0.0016(6) -0.0036(6) 0.0044(6)
    C9 0.0189(7) 0.0203(7) 0.0153(7) -0.0038(6) 0.0004(5) 0.0008(5)
    C10 0.0296(9) 0.0250(8) 0.0180(7) -0.0064(7) 0.0055(6) 0.0020(6)
    C11 0.0241(8) 0.0305(9) 0.0289(8) -0.0085(7) 0.0144(7) -0.0030(7)
    C12 0.0137(7) 0.0286(8) 0.0310(8) -0.0035(6) 0.0064(6) -0.0081(7)
    C13 0.0116(6) 0.0204(7) 0.0215(7) -0.0006(5) 0.0006(5) -0.0049(5)
    C14 0.0151(7) 0.0208(7) 0.0218(7) 0.0030(6) -0.0020(5) -0.0044(6)
    N3 0.0149(6) 0.0207(6) 0.0214(6) 0.0011(5) 0.0045(5) 0.0024(5)
    N4 0.0420(10) 0.0285(8) 0.0197(7) 0.0062(7) 0.0093(6) 0.0062(6)
    C15 0.0270(8) 0.0136(7) 0.0228(8) -0.0013(6) 0.0083(6) 0.0000(5)
    C16 0.0289(9) 0.0194(8) 0.0344(9) -0.0062(7) 0.0188(7) -0.0033(6)
    C17 0.0164(8) 0.0205(8) 0.0494(11) -0.0024(6) 0.0084(7) -0.0074(7)
    C18 0.0189(8) 0.0239(8) 0.0365(9) 0.0012(6) -0.0024(7) -0.0004(7)
    C19 0.0182(7) 0.0233(8) 0.0239(8) -0.0004(6) 0.0007(6) 0.0028(6)
_geom_special_details
;
All e.s.d.'s (except the e.s.d. in the dihedral angle between two l.s. planes)
are estimated using the full covariance matrix. The cell e.s.d.'s are taken
into account individually in the estimation of e.s.d.'s in distances, angles
and torsion angles; correlations between e.s.d.'s in cell parameters are only
used when they are defined by crystal symmetry. An approximate (isotropic)
treatment of cell e.s.d.'s is used for estimating e.s.d.'s involving l.s.
planes.
;
loop_
    _geom_bond_atom_site_label_1
    _geom_bond_atom_site_label_2
    _geom_bond_site_symmetry_2
    _geom_bond_distance
    _geom_bond_publ_flag
    Fe1 O5 . 2.0122(11) ?
    Fe1 O1 . 2.0128(11) ?
    Fe1 O3 . 2.0137(11) ?
    Fe1 O7 . 2.0277(11) ?
    Fe1 N1 . 2.0638(12) ?
    Fe1 N2 . 2.0679(12) ?
    O1 C1 . 1.2919(18) ?
    O2 C1 . 1.2305(19) ?
    O3 C7 . 1.2954(19) ?
    O4 C7 . 1.2221(19) ?
    O5 C8 . 1.2920(19) ?
    O6 C8 . 1.2227(19) ?
    O7 C14 . 1.3002(19) ?
    O8 C14 . 1.2192(19) ?
    N1 C2 . 1.3266(19) ?
    N1 C6 . 1.3287(19) ?
    N2 C13 . 1.3311(19) ?
    N2 C9 . 1.3316(19) ?
    C1 C2 . 1.514(2) ?
    C2 C3 . 1.390(2) ?
    C3 C4 . 1.395(2) ?
    C3 H3 . 0.9500 ?
    C4 C5 . 1.399(2) ?
    C4 H4 . 0.9500 ?
    C5 C6 . 1.388(2) ?
    C5 H5 . 0.9500 ?
    C6 C7 . 1.519(2) ?
    C8 C9 . 1.514(2) ?
    C9 C10 . 1.390(2) ?
    C10 C11 . 1.396(3) ?
    C10 H10 . 0.9500 ?
    C11 C12 . 1.390(3) ?
    C11 H11 . 0.9500 ?
    C12 C13 . 1.387(2) ?
    C12 H12 . 0.9500 ?
    C13 C14 . 1.519(2) ?
    N3 C15 . 1.353(2) ?
    N3 C19 . 1.359(2) ?
    N3 H3A . 0.85(2) ?
    N4 C15 . 1.324(2) ?
    N4 H4A . 0.91(3) ?
    N4 H4B . 0.83(2) ?
    C15 C16 . 1.414(2) ?
    C16 C17 . 1.364(3) ?
    C16 H16 . 0.9500 ?
    C17 C18 . 1.402(3) ?
    C17 H17 . 0.9500 ?
    C18 C19 . 1.363(2) ?
    C18 H18 . 0.9500 ?
    C19 H19 . 0.9500 ?
loop_
    _geom_angle_atom_site_label_1
    _geom_angle_atom_site_label_2
    _geom_angle_atom_site_label_3
    _geom_angle_site_symmetry_1
    _geom_angle_site_symmetry_3
    _geom_angle
    _geom_angle_publ_flag
    O5 Fe1 O1 . . 91.17(5) ?
    O5 Fe1 O3 . . 94.04(5) ?
    O1 Fe1 O3 . . 150.46(4) ?
    O5 Fe1 O7 . . 151.47(4) ?
    O1 Fe1 O7 . . 95.97(5) ?
    O3 Fe1 O7 . . 93.20(5) ?
    O5 Fe1 N1 . . 119.50(5) ?
    O1 Fe1 N1 . . 76.24(5) ?
    O3 Fe1 N1 . . 75.90(5) ?
    O7 Fe1 N1 . . 89.03(5) ?
    O5 Fe1 N2 . . 75.96(5) ?
    O1 Fe1 N2 . . 110.89(5) ?
    O3 Fe1 N2 . . 98.58(5) ?
    O7 Fe1 N2 . . 75.68(5) ?
    N1 Fe1 N2 . . 163.55(5) ?
    C1 O1 Fe1 . . 119.79(10) ?
    C7 O3 Fe1 . . 120.09(10) ?
    C8 O5 Fe1 . . 120.93(10) ?
    C14 O7 Fe1 . . 120.45(10) ?
    C2 N1 C6 . . 122.87(13) ?
    C2 N1 Fe1 . . 117.92(10) ?
    C6 N1 Fe1 . . 118.08(10) ?
    C13 N2 C9 . . 122.70(13) ?
    C13 N2 Fe1 . . 118.84(10) ?
    C9 N2 Fe1 . . 118.39(10) ?
    O2 C1 O1 . . 125.02(14) ?
    O2 C1 C2 . . 121.01(13) ?
    O1 C1 C2 . . 113.98(13) ?
    N1 C2 C3 . . 120.67(14) ?
    N1 C2 C1 . . 110.75(12) ?
    C3 C2 C1 . . 128.58(14) ?
    C2 C3 C4 . . 117.51(14) ?
    C2 C3 H3 . . 121.2 ?
    C4 C3 H3 . . 121.2 ?
    C3 C4 C5 . . 120.81(14) ?
    C3 C4 H4 . . 119.6 ?
    C5 C4 H4 . . 119.6 ?
    C6 C5 C4 . . 117.69(14) ?
    C6 C5 H5 . . 121.2 ?
    C4 C5 H5 . . 121.2 ?
    N1 C6 C5 . . 120.44(13) ?
    N1 C6 C7 . . 111.03(13) ?
    C5 C6 C7 . . 128.48(14) ?
    O4 C7 O3 . . 125.61(14) ?
    O4 C7 C6 . . 121.15(14) ?
    O3 C7 C6 . . 113.23(13) ?
    O6 C8 O5 . . 125.69(15) ?
    O6 C8 C9 . . 121.04(15) ?
    O5 C8 C9 . . 113.27(13) ?
    N2 C9 C10 . . 120.29(15) ?
    N2 C9 C8 . . 111.41(13) ?
    C10 C9 C8 . . 128.29(15) ?
    C9 C10 C11 . . 117.61(15) ?
    C9 C10 H10 . . 121.2 ?
    C11 C10 H10 . . 121.2 ?
    C12 C11 C10 . . 121.09(15) ?
    C12 C11 H11 . . 119.5 ?
    C10 C11 H11 . . 119.5 ?
    C13 C12 C11 . . 117.59(15) ?
    C13 C12 H12 . . 121.2 ?
    C11 C12 H12 . . 121.2 ?
    N2 C13 C12 . . 120.67(15) ?
    N2 C13 C14 . . 111.43(13) ?
    C12 C13 C14 . . 127.89(15) ?
    O8 C14 O7 . . 126.22(15) ?
    O8 C14 C13 . . 120.90(15) ?
    O7 C14 C13 . . 112.88(13) ?
    C15 N3 C19 . . 123.04(14) ?
    C15 N3 H3A . . 117.3(15) ?
    C19 N3 H3A . . 119.6(15) ?
    C15 N4 H4A . . 119.9(15) ?
    C15 N4 H4B . . 122.3(16) ?
    H4A N4 H4B . . 118(2) ?
    N4 C15 N3 . . 118.23(15) ?
    N4 C15 C16 . . 124.22(16) ?
    N3 C15 C16 . . 117.53(16) ?
    C17 C16 C15 . . 119.88(15) ?
    C17 C16 H16 . . 120.1 ?
    C15 C16 H16 . . 120.1 ?
    C16 C17 C18 . . 120.70(16) ?
    C16 C17 H17 . . 119.7 ?
    C18 C17 H17 . . 119.7 ?
    C19 C18 C17 . . 118.55(17) ?
    C19 C18 H18 . . 120.7 ?
    C17 C18 H18 . . 120.7 ?
    N3 C19 C18 . . 120.28(15) ?
    N3 C19 H19 . . 119.9 ?
    C18 C19 H19 . . 119.9 ?
loop_
    _geom_torsion_atom_site_label_1
    _geom_torsion_atom_site_label_2
    _geom_torsion_atom_site_label_3
    _geom_torsion_atom_site_label_4
    _geom_torsion_site_symmetry_1
    _geom_torsion_site_symmetry_2
    _geom_torsion_site_symmetry_3
    _geom_torsion_site_symmetry_4
    _geom_torsion
    _geom_torsion_publ_flag
    O5 Fe1 O1 C1 . . . . 124.47(11) ?
    O3 Fe1 O1 C1 . . . . 24.16(16) ?
    O7 Fe1 O1 C1 . . . . -83.20(11) ?
    N1 Fe1 O1 C1 . . . . 4.33(11) ?
    N2 Fe1 O1 C1 . . . . -160.13(10) ?
    O5 Fe1 O3 C7 . . . . -130.21(11) ?
    O1 Fe1 O3 C7 . . . . -30.65(16) ?
    O7 Fe1 O3 C7 . . . . 77.40(11) ?
    N1 Fe1 O3 C7 . . . . -10.79(11) ?
    N2 Fe1 O3 C7 . . . . 153.40(11) ?
    O1 Fe1 O5 C8 . . . . 113.09(12) ?
    O3 Fe1 O5 C8 . . . . -96.00(12) ?
    O7 Fe1 O5 C8 . . . . 8.31(18) ?
    N1 Fe1 O5 C8 . . . . -172.08(11) ?
    N2 Fe1 O5 C8 . . . . 1.84(12) ?
    O5 Fe1 O7 C14 . . . . -14.53(18) ?
    O1 Fe1 O7 C14 . . . . -118.14(11) ?
    O3 Fe1 O7 C14 . . . . 89.99(12) ?
    N1 Fe1 O7 C14 . . . . 165.81(12) ?
    N2 Fe1 O7 C14 . . . . -8.06(11) ?
    O5 Fe1 N1 C2 . . . . -93.42(11) ?
    O1 Fe1 N1 C2 . . . . -9.99(10) ?
    O3 Fe1 N1 C2 . . . . 179.94(11) ?
    O7 Fe1 N1 C2 . . . . 86.39(11) ?
    N2 Fe1 N1 C2 . . . . 107.84(19) ?
    O5 Fe1 N1 C6 . . . . 98.35(11) ?
    O1 Fe1 N1 C6 . . . . -178.22(11) ?
    O3 Fe1 N1 C6 . . . . 11.71(10) ?
    O7 Fe1 N1 C6 . . . . -81.84(11) ?
    N2 Fe1 N1 C6 . . . . -60.4(2) ?
    O5 Fe1 N2 C13 . . . . -178.28(12) ?
    O1 Fe1 N2 C13 . . . . 95.90(12) ?
    O3 Fe1 N2 C13 . . . . -86.23(12) ?
    O7 Fe1 N2 C13 . . . . 4.90(11) ?
    N1 Fe1 N2 C13 . . . . -17.3(3) ?
    O5 Fe1 N2 C9 . . . . -1.31(11) ?
    O1 Fe1 N2 C9 . . . . -87.13(12) ?
    O3 Fe1 N2 C9 . . . . 90.74(12) ?
    O7 Fe1 N2 C9 . . . . -178.13(12) ?
    N1 Fe1 N2 C9 . . . . 159.71(16) ?
    Fe1 O1 C1 O2 . . . . -178.75(12) ?
    Fe1 O1 C1 C2 . . . . 1.11(16) ?
    C6 N1 C2 C3 . . . . 1.1(2) ?
    Fe1 N1 C2 C3 . . . . -166.53(11) ?
    C6 N1 C2 C1 . . . . -179.40(13) ?
    Fe1 N1 C2 C1 . . . . 12.98(15) ?
    O2 C1 C2 N1 . . . . 170.78(13) ?
    O1 C1 C2 N1 . . . . -9.09(17) ?
    O2 C1 C2 C3 . . . . -9.8(2) ?
    O1 C1 C2 C3 . . . . 170.37(14) ?
    N1 C2 C3 C4 . . . . -0.5(2) ?
    C1 C2 C3 C4 . . . . -179.94(14) ?
    C2 C3 C4 C5 . . . . -0.4(2) ?
    C3 C4 C5 C6 . . . . 0.8(2) ?
    C2 N1 C6 C5 . . . . -0.7(2) ?
    Fe1 N1 C6 C5 . . . . 166.92(11) ?
    C2 N1 C6 C7 . . . . -178.35(12) ?
    Fe1 N1 C6 C7 . . . . -10.74(15) ?
    C4 C5 C6 N1 . . . . -0.3(2) ?
    C4 C5 C6 C7 . . . . 176.96(14) ?
    Fe1 O3 C7 O4 . . . . -171.34(12) ?
    Fe1 O3 C7 C6 . . . . 8.32(16) ?
    N1 C6 C7 O4 . . . . -178.53(14) ?
    C5 C6 C7 O4 . . . . 4.0(2) ?
    N1 C6 C7 O3 . . . . 1.79(18) ?
    C5 C6 C7 O3 . . . . -175.64(15) ?
    Fe1 O5 C8 O6 . . . . 177.84(14) ?
    Fe1 O5 C8 C9 . . . . -1.99(18) ?
    C13 N2 C9 C10 . . . . -1.8(2) ?
    Fe1 N2 C9 C10 . . . . -178.61(12) ?
    C13 N2 C9 C8 . . . . 177.56(14) ?
    Fe1 N2 C9 C8 . . . . 0.72(17) ?
    O6 C8 C9 N2 . . . . -179.09(15) ?
    O5 C8 C9 N2 . . . . 0.76(19) ?
    O6 C8 C9 C10 . . . . 0.2(3) ?
    O5 C8 C9 C10 . . . . -179.99(16) ?
    N2 C9 C10 C11 . . . . 1.8(2) ?
    C8 C9 C10 C11 . . . . -177.39(16) ?
    C9 C10 C11 C12 . . . . -0.3(3) ?
    C10 C11 C12 C13 . . . . -1.3(3) ?
    C9 N2 C13 C12 . . . . 0.1(2) ?
    Fe1 N2 C13 C12 . . . . 176.91(12) ?
    C9 N2 C13 C14 . . . . -178.55(13) ?
    Fe1 N2 C13 C14 . . . . -1.72(17) ?
    C11 C12 C13 N2 . . . . 1.4(2) ?
    C11 C12 C13 C14 . . . . 179.82(15) ?
    Fe1 O7 C14 O8 . . . . -170.02(13) ?
    Fe1 O7 C14 C13 . . . . 9.43(17) ?
    N2 C13 C14 O8 . . . . 174.77(15) ?
    C12 C13 C14 O8 . . . . -3.7(3) ?
    N2 C13 C14 O7 . . . . -4.71(18) ?
    C12 C13 C14 O7 . . . . 176.78(15) ?
    C19 N3 C15 N4 . . . . -179.95(15) ?
    C19 N3 C15 C16 . . . . 1.4(2) ?
    N4 C15 C16 C17 . . . . -178.71(16) ?
    N3 C15 C16 C17 . . . . -0.1(2) ?
    C15 C16 C17 C18 . . . . -1.2(3) ?
    C16 C17 C18 C19 . . . . 1.2(3) ?
    C15 N3 C19 C18 . . . . -1.3(2) ?
    C17 C18 C19 N3 . . . . 0.0(3) ?
loop_
    _geom_hbond_atom_site_label_D
    _geom_hbond_atom_site_label_H
    _geom_hbond_atom_site_label_A
    _geom_hbond_site_symmetry_A
    _geom_hbond_distance_DH
    _geom_hbond_distance_HA
    _geom_hbond_distance_DA
    _geom_hbond_angle_DHA
    N3 H3A O2 4_456 0.85(2) 1.99(2) 2.7786(18) 153(2)
    N4 H4A O2 4_456 0.91(3) 2.07(3) 2.862(2) 145(2)
    N4 H4B O6 8_765 0.83(2) 1.98(2) 2.8045(19) 171(2)
    C3 H3 O4 8_765 0.95 2.44 3.3466(19) 159
    C12 H12 O5 1_455 0.95 2.43 3.281(2) 150
    C10 H10 O1 5_656 0.95 2.58 3.2398(19) 127
_iucr_refine_instructions_details
;
TITL JTM343_0m in Pbca
CELL 0.71073   7.9288  15.8810  30.0690  90.000  90.000  90.000
ZERR    8.00   0.0010   0.0020   0.0038   0.000   0.000   0.000
LATT 1
SYMM 0.5-X, -Y, 0.5+Z
SYMM -X, 0.5+Y, 0.5-Z
SYMM 0.5+X, 0.5-Y, -Z
SFAC C  H  N  O  Fe
UNIT 152  104  32  64  8
L.S. 4
ACTA 57.7
BOND $H
FMAP 2
PLAN 5
EQIV $1 x-0.5, -y+0.5, -z+1
EQIV $2 -x+1.5, y+0.5, z
EQIV $3 1.5-x, 0.5+y, z
EQIV $4 -1+x, y, z
EQIV $5 1-x, -y, 1-z
HTAB N3 O2_$1
HTAB N4 O2_$1
HTAB N4 O6_$2
HTAB C3 O4_$3
HTAB C12 O5_$4
HTAB C10 O1_$5
MPLA 8 N1 C2 C3 C4 C5 C6 C1 C7 O1 O3
MPLA 8 N2 C9 C10 C11 C12 C13 C8 C14 O5 O7
MPLA C1 C2 C3 C4 C5 C6 C7 N1
MPLA FE1 O1 O3
MPLA FE1 O5 O7
MPLA C8 C9 C10 C11 C12 C13 C14 N2
MPLA N3 N4 C15 C16 C17 C18 C19
CONF
SIZE 0.084 0.213 0.315
TEMP -173
WGHT    0.038700    2.822400
FVAR       0.07289
MOLE 1
FE1   5    0.595604    0.000219    0.381592    11.00000    0.01050    0.01760 =
         0.01583    0.00414    0.00200    0.00026
O1    4    0.710889    0.107471    0.400249    11.00000    0.01823    0.02059 =
         0.01777    0.00100    0.00363   -0.00258
O2    4    0.868967    0.217172    0.379182    11.00000    0.01856    0.01735 =
         0.02612   -0.00043    0.00284   -0.00189
O3    4    0.573861   -0.098248    0.339790    11.00000    0.01936    0.01710 =
         0.02141    0.00412    0.00202   -0.00130
O4    4    0.589511   -0.142053    0.269114    11.00000    0.03255    0.01907 =
         0.02640   -0.00275    0.00218   -0.00228
O5    4    0.722597   -0.065731    0.427889    11.00000    0.01207    0.02544 =
         0.02248    0.00698   -0.00108    0.00113
O6    4    0.710324   -0.142115    0.490342    11.00000    0.03181    0.04104 =
         0.02924    0.01634   -0.00931    0.00141
O7    4    0.382396    0.055904    0.358746    11.00000    0.01604    0.02482 =
         0.01989    0.00545    0.00007    0.00427
O8    4    0.099483    0.060087    0.362676    11.00000    0.01681    0.03357 =
         0.03417   -0.00389   -0.00791    0.00920
N1    3    0.718766    0.039201    0.324739    11.00000    0.01079    0.01650 =
         0.01798    0.00233    0.00235    0.00186
N2    3    0.412367   -0.033920    0.427089    11.00000    0.01187    0.01951 =
         0.01521    0.00002    0.00053   -0.00142
C1    1    0.792039    0.151606    0.371186    11.00000    0.01219    0.01782 =
         0.02057    0.00225    0.00223    0.00295
C2    1    0.786324    0.115622    0.324589    11.00000    0.01045    0.01649 =
         0.01864    0.00224    0.00206    0.00174
C3    1    0.839484    0.152427    0.285063    11.00000    0.01462    0.01782 =
         0.02219    0.00472    0.00262    0.00070
AFIX  43
H3    2    0.887127    0.207308    0.284607    11.00000   -1.20000
AFIX   0
C4    1    0.820264    0.105776    0.246100    11.00000    0.02069    0.02344 =
         0.01788    0.00508    0.00557    0.00174
AFIX  43
H4    2    0.854705    0.129268    0.218500    11.00000   -1.20000
AFIX   0
C5    1    0.750899    0.024819    0.247158    11.00000    0.02080    0.01964 =
         0.01838    0.00076    0.00344    0.00286
AFIX  43
H5    2    0.738779   -0.007498    0.220765    11.00000   -1.20000
AFIX   0
C6    1    0.700406   -0.006651    0.288096    11.00000    0.01310    0.01647 =
         0.01994    0.00155    0.00156    0.00263
C7    1    0.614927   -0.090053    0.298316    11.00000    0.01516    0.01612 =
         0.02343    0.00254    0.00136    0.00218
C8    1    0.645095   -0.099157    0.461311    11.00000    0.01903    0.02276 =
         0.01976    0.00435   -0.00364   -0.00163
C9    1    0.457848   -0.080524    0.461895    11.00000    0.01891    0.02028 =
         0.01529    0.00082    0.00038   -0.00381
C10   1    0.338088   -0.106421    0.492782    11.00000    0.02962    0.02504 =
         0.01803    0.00202    0.00550   -0.00639
AFIX  43
H10   2    0.369229   -0.138330    0.518213    11.00000   -1.20000
AFIX   0
C11   1    0.170434   -0.083847    0.485082    11.00000    0.02414    0.03046 =
         0.02891   -0.00296    0.01444   -0.00848
AFIX  43
H11   2    0.085826   -0.100886    0.505563    11.00000   -1.20000
AFIX   0
C12   1    0.125259   -0.036860    0.447949    11.00000    0.01369    0.02859 =
         0.03099   -0.00809    0.00644   -0.00350
AFIX  43
H12   2    0.010946   -0.022429    0.442337    11.00000   -1.20000
AFIX   0
C13   1    0.253086   -0.011808    0.419390    11.00000    0.01156    0.02039 =
         0.02147   -0.00486    0.00056   -0.00064
C14   1    0.237319    0.039249    0.376884    11.00000    0.01508    0.02075 =
         0.02184   -0.00442   -0.00202    0.00298
MOLE 2
N3    3    0.693763    0.227218    0.639293    11.00000    0.01486    0.02070 =
         0.02138    0.00241    0.00453    0.00114
H3A   2    0.588895    0.237086    0.642037    11.00000    0.03042
N4    3    0.672523    0.284377    0.569322    11.00000    0.04197    0.02855 =
         0.01971    0.00624    0.00933    0.00623
H4A   2    0.561447    0.294010    0.574656    11.00000    0.04269
H4B   2    0.712094    0.300956    0.545209    11.00000    0.03878
C15   1    0.767228    0.248579    0.600284    11.00000    0.02704    0.01361 =
         0.02284    0.00005    0.00829   -0.00132
C16   1    0.940238    0.229410    0.594936    11.00000    0.02894    0.01944 =
         0.03437   -0.00328    0.01877   -0.00623
AFIX  43
H16   2    0.996316    0.243312    0.567999    11.00000   -1.20000
AFIX   0
C17   1    1.026406    0.190942    0.628511    11.00000    0.01643    0.02053 =
         0.04942   -0.00743    0.00836   -0.00236
AFIX  43
H17   2    1.142075    0.177215    0.624594    11.00000   -1.20000
AFIX   0
C18   1    0.946105    0.171431    0.668754    11.00000    0.01890    0.02387 =
         0.03651   -0.00043   -0.00241    0.00124
AFIX  43
H18   2    1.006658    0.145636    0.692368    11.00000   -1.20000
AFIX   0
C19   1    0.779242    0.190282    0.673259    11.00000    0.01824    0.02333 =
         0.02392    0.00277    0.00068   -0.00038
AFIX  43
H19   2    0.722482    0.177544    0.700258    11.00000   -1.20000
HKLF 4
;
data_global
_journal_date_recd_electronic     2012-01-09
_journal_date_accepted     2012-01-12
_journal_name_full     'Acta Crystallographica, Section E'
_journal_year     2012
_journal_volume     68
_journal_issue      2
_journal_page_first     m174
_journal_page_last     m174
_journal_paper_category     QM
_journal_paper_doi     10.1107/S1600536812001493
_journal_coeditor_code     RZ2696
_publ_contact_author_name     'M. Mirzaei'
_publ_contact_author_address
;
Department of Chemistry,
Ferdowsi University of Mashhad,
Mashhad 917791436,
Iran
;
_publ_contact_author_email     'mirzaeesh@um.ac.ir; joelt@tulane.edu'
_publ_contact_author_fax     ?
_publ_contact_author_phone     ?
_publ_section_title
;
2-Aminopyridinium bis(pyridine-2,6-dicarboxylato)ferrate(III)
;
loop_
    _publ_author_name
    _publ_author_address
    'Mirzaei, Masoud'
;
Department of Chemistry,
Ferdowsi University of Mashhad,
917791436 Mashhad,
Iran
;
    'Eshtiagh-Hosseini, Hossein'
;
Department of Chemistry,
Ferdowsi University of Mashhad,
917791436 Mashhad,
Iran
;
    'Mague, Joel T.'
;
Department of Chemistry
Tulane University
New Orleans
LA 70118
USA
;
