# Supplementary material for: 2-Amino­pyridinium bis­(pyridine-2,6-dicarboxyl­ato)ferrate(III)
Source: Acta Crystallogr Sect E Struct Rep Online. 2012 Jan 21;68(Pt 2):m174. doi: 10.1107/S1600536812001493 (PMC3274902; doi:10.1107/S1600536812001493)
Supplement: Supplementary file 2 [file e-68-0m174-Isup2.hkl]

# 
# h,k,l, Fc-squared, Fo-squared, sigma(Fo-squared) and status flag 
# 
data_I
_shelx_title ' JTM343_0m in Pbca' 
_shelx_refln_list_code          4 
_shelx_F_calc_maximum      419.49 
_exptl_crystal_F_000      1960.00 
_reflns_d_resolution_high  0.7305 
 
loop_ 
 _symmetry_equiv_pos_as_xyz 
 'x, y, z' 
 '-x+1/2, -y, z+1/2' 
 '-x, y+1/2, -z+1/2' 
 'x+1/2, -y+1/2, -z' 
 '-x, -y, -z' 
 'x-1/2, y, -z-1/2' 
 'x, -y-1/2, z-1/2' 
 '-x-1/2, y-1/2, z' 
 
_cell_length_a     7.9288 
_cell_length_b    15.8810 
_cell_length_c    30.0690 
_cell_angle_alpha  90.000 
_cell_angle_beta   90.000 
_cell_angle_gamma  90.000 
 
_shelx_F_squared_multiplier     1.000 
 
loop_ 
 _refln_index_h 
 _refln_index_k 
 _refln_index_l 
 _refln_F_squared_calc 
 _refln_F_squared_meas 
 _refln_F_squared_sigma 
 _refln_observed_status 
   2   0   0    97300.02   106049.06   2458.29 o 
   4   0   0    10907.83    11041.08    237.71 o 
   6   0   0    30439.16    29454.74    785.63 o 
   8   0   0       19.03       20.41     25.32 o 
  10   0   0     4826.94     4222.30    376.43 o 
   2   1   0    37471.32    41917.70    634.86 o 
   4   1   0       44.13       60.29      5.10 o 
   6   1   0       47.54       25.33      8.90 o 
   8   1   0      893.28      753.36     56.38 o 
  10   1   0      197.51      232.33     34.20 o 
   0   2   0   129480.26   125894.45   4800.76 o 
   2   2   0     1489.64     1738.20     26.57 o 
   4   2   0     9767.21     9812.76    136.83 o 
   6   2   0    29651.65    29108.00    519.09 o 
   8   2   0     2342.76     2035.63     81.25 o 
  10   2   0     3762.82     3518.28    139.21 o 
   2   3   0    18142.96    18006.90    251.94 o 
   4   3   0     5767.99     6648.39     94.90 o 
   6   3   0       80.03       40.68      9.57 o 
   8   3   0       46.42       49.30     20.37 o 
  10   3   0       67.84       40.56     22.23 o 
   0   4   0    15148.11    14521.45    316.27 o 
   2   4   0      698.71      683.04     13.86 o 
   4   4   0     1831.06     1464.78     27.69 o 
   6   4   0    16952.06    16844.32    306.23 o 
   8   4   0     2806.11     2838.59    104.19 o 
  10   4   0     1538.20     1572.91     92.75 o 
   2   5   0     6031.85     6029.17     88.38 o 
   4   5   0      149.72      190.59      9.28 o 
   6   5   0     4732.58     5068.54    123.34 o 
   8   5   0     1351.61     1436.18     88.29 o 
  10   5   0      577.86      565.99     44.12 o 
   0   6   0      722.86      467.52     23.29 o 
   2   6   0     1708.84     1480.66     26.51 o 
   4   6   0      191.84      105.93      8.20 o 
   6   6   0     8246.20     8108.18    164.44 o 
   8   6   0       71.75       31.56     19.82 o 
  10   6   0     2090.50     2202.56    103.84 o 
   2   7   0     2477.84     2591.74     42.86 o 
   4   7   0     2281.25     2222.91     42.91 o 
   6   7   0       64.05       74.74     11.86 o 
   8   7   0      643.84      561.49     73.17 o 
  10   7   0       56.17      139.28     50.82 o 
   0   8   0    21712.68    22630.05    483.18 o 
   2   8   0     1601.50     2070.53     36.29 o 
   4   8   0     2048.87     1747.59     36.39 o 
   6   8   0     4114.26     4279.76    103.76 o 
   8   8   0      475.86      362.51     40.94 o 
   2   9   0        0.05       -4.73      4.73 o 
   4   9   0        2.97        2.81      6.55 o 
   6   9   0      409.98      449.89     24.94 o 
   8   9   0      547.46      469.64     43.63 o 
   0  10   0    13624.60    13521.91    298.98 o 
   2  10   0     1776.86     1856.74     36.88 o 
   4  10   0     3995.26     3858.69     83.82 o 
   6  10   0      322.72      384.29     29.77 o 
   8  10   0      191.53      189.75     35.57 o 
   2  11   0      984.02      990.27     30.58 o 
   4  11   0     1389.69     1495.49     44.38 o 
   6  11   0     1278.19     1378.84     56.38 o 
   8  11   0      197.87      210.64     34.47 o 
   0  12   0     5189.25     4790.87    131.84 o 
   2  12   0     3108.31     3138.53     70.54 o 
   4  12   0     1669.64     1654.85     48.61 o 
   6  12   0     2412.91     2676.88     90.81 o 
   8  12   0      256.64      201.75     35.21 o 
   2  13   0       79.38       62.12     13.46 o 
   4  13   0       55.58       83.05     18.35 o 
   6  13   0       53.88       54.63     19.65 o 
   8  13   0       70.29       62.76     44.65 o 
   0  14   0     3892.85     3848.27    171.42 o 
   2  14   0     1646.27     1453.50     49.03 o 
   4  14   0     6071.34     5792.52    141.41 o 
   6  14   0      807.24      897.04     61.62 o 
   8  14   0        0.20       44.16     34.30 o 
   2  15   0     1318.83     1333.61     51.21 o 
   4  15   0       20.58      -14.27     14.57 o 
   6  15   0       84.37       48.27     19.87 o 
   0  16   0       62.37       55.18     23.62 o 
   2  16   0      631.33      611.99     41.38 o 
   4  16   0       11.63        0.16     17.93 o 
   6  16   0     3110.16     3225.47    121.42 o 
   2  17   0      209.50      183.24     26.69 o 
   4  17   0     2341.12     2370.88     88.71 o 
   6  17   0     1088.53     1194.58     64.62 o 
   0  18   0     4060.15     4127.83    267.57 o 
   2  18   0       35.81       28.71     18.44 o 
   4  18   0     3311.69     3632.81    122.47 o 
   2  19   0      455.48      449.47     40.85 o 
   4  19   0      130.37       61.11     21.27 o 
   0  20   0     5676.17     5506.59    277.37 o 
   2  20   0       35.60        3.91     21.25 o 
   4  20   0     1213.48     1413.49    141.16 o 
   2  21   0      145.53       92.23     50.82 o 
   1   1   1    37835.50    39994.20    469.47 o 
   2   1   1    37678.97    40891.71    427.72 o 
   3   1   1     5674.44     5878.64     65.57 o 
   4   1   1     7416.17     7331.53     75.61 o 
   5   1   1     4686.43     4807.16     62.06 o 
   6   1   1        4.64       -1.78      5.30 o 
   7   1   1     4876.41     5047.95     72.90 o 
   8   1   1     9611.06     9366.63    151.84 o 
   9   1   1     1631.86     1358.54     52.79 o 
  10   1   1        4.08        4.40     13.44 o 
   0   2   1       62.41       54.63      3.56 o 
   1   2   1     1617.76     1499.18     18.35 o 
   2   2   1    35574.44    39028.54    408.15 o 
   3   2   1      282.79      287.26      6.63 o 
   4   2   1       31.64       39.78      3.19 o 
   5   2   1       39.84       27.03      4.22 o 
   6   2   1     1846.03     1837.15     31.39 o 
   7   2   1     1234.53     1204.44     25.61 o 
   8   2   1       48.92       42.95     10.87 o 
   9   2   1       48.48       55.72     14.42 o 
  10   2   1       98.90      171.45     21.22 o 
   1   3   1    32009.03    32836.61    343.20 o 
   2   3   1    18291.92    18387.63    185.86 o 
   3   3   1      121.39       95.39      3.90 o 
   4   3   1     2525.36     3421.33     36.64 o 
   5   3   1     6545.61     6415.89     78.23 o 
   6   3   1       33.65       19.94      5.86 o 
   7   3   1     2060.53     2115.88     36.58 o 
   8   3   1     2053.25     2158.92     48.46 o 
   9   3   1     1008.18      973.09     37.70 o 
  10   3   1       29.21       16.73     13.99 o 
   0   4   1    16191.05    17743.51    248.76 o 
   1   4   1      990.72     1004.81     12.81 o 
   2   4   1      898.02      929.33     12.11 o 
   3   4   1       93.69      141.06      5.02 o 
   4   4   1     3376.44     3721.76     41.16 o 
   5   4   1       26.52       30.09      4.73 o 
   6   4   1     1037.68     1010.71     21.86 o 
   7   4   1     1798.17     1801.93     33.70 o 
   8   4   1        5.33        7.74      9.62 o 
   9   4   1        0.64        5.48     12.10 o 
  10   4   1       56.52       30.25     15.01 o 
   1   5   1     3282.22     3698.79     40.27 o 
   2   5   1     1982.00     1874.08     21.97 o 
   3   5   1      534.26      559.35     10.60 o 
   4   5   1       14.86       44.36      4.01 o 
   5   5   1     9122.37     8920.19    111.72 o 
   6   5   1      292.52      315.34     12.90 o 
   7   5   1     1163.23     1137.76     26.85 o 
   8   5   1     2383.52     2379.74     57.87 o 
   9   5   1      869.05      855.90     35.29 o 
  10   5   1      136.14      134.67     19.33 o 
   0   6   1      738.26      596.41     16.04 o 
   1   6   1       57.14       36.96      3.09 o 
   2   6   1     1896.77     1995.36     23.77 o 
   3   6   1     3152.21     3420.25     38.31 o 
   4   6   1     3971.71     4091.03     48.59 o 
   5   6   1        0.43        0.18      4.51 o 
   6   6   1     2283.81     2356.77     41.35 o 
   7   6   1      202.20      176.27     12.55 o 
   8   6   1     1611.25     1581.43     44.11 o 
   9   6   1        0.10       14.05     13.97 o 
  10   6   1       95.59       92.53     20.94 o 
   1   7   1    13833.18    13714.16    134.40 o 
   2   7   1     8993.58     8708.12     91.76 o 
   3   7   1     3043.41     2995.44     34.56 o 
   4   7   1     5347.95     5312.28     61.99 o 
   5   7   1     6839.10     6777.21     92.92 o 
   6   7   1     1390.45     1445.75     29.51 o 
   7   7   1      149.22      156.67     13.45 o 
   8   7   1     1351.84     1432.49     41.78 o 
   9   7   1      409.45      410.39     30.00 o 
  10   7   1      120.31       84.70     41.41 o 
   0   8   1     2137.74     2418.08     42.32 o 
   1   8   1      496.47      561.36     11.52 o 
   2   8   1     1079.64     1162.67     16.56 o 
   3   8   1     1452.94     1481.79     22.01 o 
   4   8   1      851.05      966.92     17.39 o 
   5   8   1       21.77       22.35      5.97 o 
   6   8   1      220.26      268.34     14.13 o 
   7   8   1      614.07      567.05     21.13 o 
   8   8   1       36.88       25.82     12.69 o 
   9   8   1        0.11       13.77     15.80 o 
   1   9   1     6752.33     6459.65     67.13 o 
   2   9   1     5527.85     5343.70     59.43 o 
   3   9   1     1074.14     1060.30     17.68 o 
   4   9   1     3606.36     3543.70     48.00 o 
   5   9   1     2954.38     2984.21     48.71 o 
   6   9   1     1112.30     1140.84     30.83 o 
   7   9   1      655.57      680.55     25.72 o 
   8   9   1      962.93     1094.30     40.08 o 
   9   9   1      283.01      330.80     29.22 o 
   0  10   1     3320.54     3799.89     66.74 o 
   1  10   1     3693.93     3862.75     42.93 o 
   2  10   1     2184.68     2305.24     29.86 o 
   3  10   1      383.13      392.97     12.57 o 
   4  10   1     1511.86     1531.99     29.47 o 
   5  10   1        6.34       12.51      6.97 o 
   6  10   1       14.71        9.40      9.80 o 
   7  10   1     1255.10     1328.56     39.83 o 
   8  10   1      169.51      165.65     22.23 o 
   9  10   1        8.46       26.45     17.84 o 
   1  11   1     8125.38     8094.23     85.57 o 
   2  11   1    10827.32    11032.90    125.61 o 
   3  11   1      523.31      526.50     14.49 o 
   4  11   1      340.99      342.26     13.85 o 
   5  11   1     6148.85     6267.33    107.10 o 
   6  11   1      752.69      724.77     30.02 o 
   7  11   1       53.62       53.06     13.02 o 
   8  11   1     1931.52     1995.31     68.73 o 
   9  11   1      273.73      313.49     37.21 o 
   0  12   1      670.65      718.05     22.69 o 
   1  12   1     2744.40     2641.32     38.83 o 
   2  12   1     1167.81     1135.21     23.50 o 
   3  12   1     1338.11     1425.74     29.48 o 
   4  12   1     1678.85     1677.20     35.90 o 
   5  12   1       81.75       79.66     12.08 o 
   6  12   1       10.47       12.00     11.45 o 
   7  12   1      802.02      838.50     31.64 o 
   8  12   1      228.66      272.06     28.26 o 
   1  13   1     1952.47     1872.11     36.72 o 
   2  13   1     3441.82     3410.68     56.32 o 
   3  13   1       74.57       78.15     10.23 o 
   4  13   1     4447.29     4556.01     80.76 o 
   5  13   1     1068.26     1051.64     31.90 o 
   6  13   1      705.93      769.41     30.43 o 
   7  13   1      604.26      660.83     29.68 o 
   8  13   1      885.87      949.59     46.17 o 
   0  14   1     2139.02     2083.91     61.72 o 
   1  14   1     1512.11     1472.74     36.01 o 
   2  14   1      146.89      127.57     12.34 o 
   3  14   1       39.89       31.17      9.50 o 
   4  14   1      525.79      598.40     23.63 o 
   5  14   1      435.65      436.91     24.07 o 
   6  14   1      425.79      405.36     25.00 o 
   7  14   1       27.89       66.14     13.88 o 
   8  14   1       49.18       60.22     22.88 o 
   1  15   1     1032.53     1070.44     30.84 o 
   2  15   1     1937.80     1908.52     49.04 o 
   3  15   1        0.65       11.69     10.51 o 
   4  15   1        6.65       -0.30      9.85 o 
   5  15   1     1462.40     1565.90     44.01 o 
   6  15   1      206.83      228.21     19.99 o 
   7  15   1      483.89      436.60     27.15 o 
   0  16   1      986.88      862.64     41.50 o 
   1  16   1      354.06      307.07     21.13 o 
   2  16   1      644.55      620.48     25.53 o 
   3  16   1       94.08       94.54     14.76 o 
   4  16   1       81.85       57.36     13.24 o 
   5  16   1        0.81       -0.07     11.91 o 
   6  16   1       29.74       59.68     16.41 o 
   7  16   1      131.18      118.32     24.62 o 
   1  17   1      569.55      598.97     26.80 o 
   2  17   1      806.77      763.50     31.67 o 
   3  17   1     1381.92     1424.99     45.09 o 
   4  17   1      559.55      673.02     28.68 o 
   5  17   1      243.65      258.83     22.82 o 
   6  17   1        2.67        3.23     14.00 o 
   0  18   1     1195.55     1038.72     54.04 o 
   1  18   1        1.14        2.75     11.42 o 
   2  18   1     1522.94     1519.41     47.71 o 
   3  18   1        6.84       18.69     12.58 o 
   4  18   1      790.10      875.43     38.40 o 
   5  18   1      136.02      112.25     18.27 o 
   6  18   1      173.07      108.67     72.46 o 
   1  19   1     1116.80     1105.05     42.82 o 
   2  19   1      350.88      345.66     25.79 o 
   3  19   1      256.20      227.48     21.85 o 
   4  19   1     1035.97     1106.74     43.45 o 
   5  19   1      675.57      944.78     71.25 o 
   0  20   1     1747.65     1888.39    141.81 o 
   1  20   1        0.91       -5.30     13.86 o 
   2  20   1      135.94      104.38     18.91 o 
   3  20   1      154.30      143.80     18.88 o 
   4  20   1      736.41      767.92    105.40 o 
   1  21   1     1053.50     1208.34    131.75 o 
   2  21   1     1983.74     2252.93    190.10 o 
   1   0   2     6260.62     6846.84    128.57 o 
   2   0   2        0.12       -2.79      2.79 o 
   3   0   2     6333.29     5214.63     86.30 o 
   4   0   2       27.52       34.82      5.01 o 
   5   0   2       49.59       98.15      7.38 o 
   6   0   2      802.86      764.44     37.97 o 
   7   0   2     1907.30     1967.28     51.58 o 
   8   0   2       90.20       60.41     15.91 o 
   9   0   2     3478.70     3416.61    122.79 o 
  10   0   2      343.90      378.88     39.90 o 
   1   1   2     1779.05     1898.07     25.91 o 
   2   1   2    13088.00    13750.90    148.32 o 
   3   1   2    19141.49    20707.60    218.85 o 
   4   1   2      407.05      395.49      7.77 o 
   5   1   2      299.23      255.86      7.77 o 
   6   1   2        4.23        1.83      5.38 o 
   7   1   2       18.86        4.61      6.11 o 
   8   1   2       22.80       86.23     11.23 o 
   9   1   2       16.30      -14.51     18.85 o 
  10   1   2      133.40       89.20     18.45 o 
   0   2   2      580.23      348.10     16.04 o 
   1   2   2    23465.53    23403.80    261.96 o 
   2   2   2     4929.60     4943.70     54.36 o 
   3   2   2      318.10      154.99      6.37 o 
   4   2   2     1617.75     1550.40     20.79 o 
   5   2   2     3443.17     3530.64     42.52 o 
   6   2   2       24.46       21.26      5.89 o 
   7   2   2      423.66      432.11     14.64 o 
   8   2   2       24.51       24.94     10.14 o 
   9   2   2     7494.46     6943.20    154.21 o 
  10   2   2       50.76       64.50     15.96 o 
   1   3   2     8874.23     9371.87    101.82 o 
   2   3   2     3506.79     3903.27     43.62 o 
   3   3   2     7660.69     8512.32     90.44 o 
   4   3   2     3767.90     4011.81     44.92 o 
   5   3   2      688.91      735.94     14.17 o 
   6   3   2       51.05       53.24      6.86 o 
   7   3   2     2848.39     2832.68     47.02 o 
   8   3   2        9.27       29.88      9.73 o 
   9   3   2       20.50       -2.30     12.55 o 
  10   3   2      168.85      177.92     20.43 o 
   0   4   2     1961.24     1915.32     31.52 o 
   1   4   2    25332.60    26898.42    287.53 o 
   2   4   2    11982.34    12814.41    130.95 o 
   3   4   2    32728.70    33751.79    339.82 o 
   4   4   2     4173.80     4222.27     47.16 o 
   5   4   2     1634.92     1828.37     27.70 o 
   6   4   2     1255.77     1197.27     24.32 o 
   7   4   2     3003.21     3044.75     51.74 o 
   8   4   2       13.01        6.69      9.25 o 
   9   4   2      850.41      925.88     38.12 o 
  10   4   2       32.96       26.67     14.71 o 
   1   5   2     2020.36     2023.49     24.13 o 
   2   5   2     5804.86     6185.38     66.70 o 
   3   5   2       64.12       93.39      4.73 o 
   4   5   2      238.78      315.00      7.62 o 
   5   5   2      104.01      146.99      7.60 o 
   6   5   2        0.76        7.61      6.11 o 
   7   5   2      132.51      136.38     11.53 o 
   8   5   2        7.73       23.44     10.65 o 
   9   5   2       57.02       43.88     13.87 o 
  10   5   2       15.61       17.33     14.98 o 
   0   6   2    17043.63    18497.29    270.58 o 
   1   6   2     7787.04     7336.79     75.70 o 
   2   6   2     1388.61     1468.71     18.54 o 
   3   6   2    21742.86    21872.73    218.25 o 
   4   6   2      588.46      601.22     11.33 o 
   5   6   2      127.56      133.27      7.56 o 
   6   6   2      704.01      763.45     19.56 o 
   7   6   2     1863.76     2023.63     41.54 o 
   8   6   2      291.76      322.75     19.82 o 
   9   6   2     3055.68     3035.42     80.13 o 
  10   6   2      617.33      649.12     46.09 o 
   1   7   2     4415.79     4470.97     47.57 o 
   2   7   2      610.28      691.14     12.21 o 
   3   7   2        1.39        3.23      3.11 o 
   4   7   2      545.66      658.49     13.10 o 
   5   7   2      116.98       96.34      7.55 o 
   6   7   2       47.01       61.79      8.55 o 
   7   7   2      403.40      436.71     18.03 o 
   8   7   2       41.63       43.74     12.22 o 
   9   7   2        2.00      -10.25     13.28 o 
  10   7   2      134.70      161.96     38.32 o 
   0   8   2      209.06      233.96      9.79 o 
   1   8   2    13924.17    13956.00    139.58 o 
   2   8   2        8.97       13.01      3.34 o 
   3   8   2    28533.85    28555.79    290.47 o 
   4   8   2       10.78       12.80      4.57 o 
   5   8   2       58.28       42.02      6.75 o 
   6   8   2      145.98      138.78     11.25 o 
   7   8   2     5602.37     5612.84    101.77 o 
   8   8   2      336.82      346.43     23.47 o 
   9   8   2     4293.78     4386.92    122.41 o 
   1   9   2      194.97      193.20      6.46 o 
   2   9   2       45.77       46.73      4.61 o 
   3   9   2       63.20       67.82      5.72 o 
   4   9   2       26.06       21.77      5.26 o 
   5   9   2      931.49      995.94     21.76 o 
   6   9   2      584.64      554.26     19.96 o 
   7   9   2      178.44      166.24     14.68 o 
   8   9   2       47.97       55.26     16.45 o 
   9   9   2        0.73        3.57     15.88 o 
   0  10   2      233.99      250.59     11.37 o 
   1  10   2    13777.24    13601.43    138.10 o 
   2  10   2      485.05      441.70     10.92 o 
   3  10   2    32205.98    33056.94    366.31 o 
   4  10   2     1109.51     1132.95     22.77 o 
   5  10   2      292.71      292.09     14.73 o 
   6  10   2      258.46      286.85     18.27 o 
   7  10   2     7081.30     7088.55    138.42 o 
   8  10   2       27.55       33.78     13.25 o 
   9  10   2     1338.47     1372.95     56.96 o 
   1  11   2      172.22      172.67      7.91 o 
   2  11   2      573.01      610.43     14.52 o 
   3  11   2        0.48        3.92      5.74 o 
   4  11   2     2022.94     2057.85     36.48 o 
   5  11   2     1054.17     1088.64     29.04 o 
   6  11   2      857.04      873.26     30.79 o 
   7  11   2       90.72      118.81     16.08 o 
   8  11   2      560.34      605.78     31.02 o 
   9  11   2      173.59      226.18     35.77 o 
   0  12   2       37.64       69.13      9.94 o 
   1  12   2     3347.48     3101.58     45.21 o 
   2  12   2      108.37      119.99      8.69 o 
   3  12   2    11686.39    11838.37    163.29 o 
   4  12   2      711.95      724.64     21.08 o 
   5  12   2      132.77      130.01     13.08 o 
   6  12   2       72.33       50.13     13.19 o 
   7  12   2     3433.02     3687.14     87.14 o 
   8  12   2        5.00        8.93     13.90 o 
   9  12   2     2379.67     2557.84    195.74 o 
   1  13   2       95.48       91.26      9.12 o 
   2  13   2       96.20       66.29      9.15 o 
   3  13   2      545.88      569.13     20.34 o 
   4  13   2       36.63       50.79     10.02 o 
   5  13   2      683.88      720.18     26.12 o 
   6  13   2      601.73      552.68     26.51 o 
   7  13   2      200.65      231.84     21.97 o 
   8  13   2      160.16      157.50     22.08 o 
   0  14   2      216.57      206.35     21.25 o 
   1  14   2     3219.48     3373.46     62.95 o 
   2  14   2      480.58      439.20     20.08 o 
   3  14   2     4472.59     4504.28     83.33 o 
   4  14   2     1646.32     1586.37     39.51 o 
   5  14   2       85.51      120.35     14.70 o 
   6  14   2       94.44       52.29     13.39 o 
   7  14   2     4139.89     4452.75    109.39 o 
   8  14   2       62.55      108.10     23.65 o 
   1  15   2     1982.90     2039.06     59.32 o 
   2  15   2      171.04      137.73     14.64 o 
   3  15   2     1694.91     1697.03     41.81 o 
   4  15   2      372.42      418.67     22.96 o 
   5  15   2      394.49      421.88     31.79 o 
   6  15   2       73.45       52.37     15.09 o 
   7  15   2        8.09       -5.94     19.89 o 
   0  16   2        1.06       -0.57     14.81 o 
   1  16   2      127.67      121.74     14.69 o 
   2  16   2       29.56       24.80     10.90 o 
   3  16   2     2215.77     2263.60     56.18 o 
   4  16   2       86.25       63.07     18.04 o 
   5  16   2      314.46      278.19     22.31 o 
   6  16   2      290.87      297.38     24.93 o 
   7  16   2      115.84      150.97     26.58 o 
   1  17   2      401.36      414.27     36.59 o 
   2  17   2       66.68       59.00     12.76 o 
   3  17   2      164.07      131.49     16.43 o 
   4  17   2      199.28      194.75     18.10 o 
   5  17   2        0.02      -17.64     17.64 o 
   6  17   2        2.13      -11.19     14.29 o 
   0  18   2        0.14       13.04     27.47 o 
   1  18   2     2127.21     2191.18     59.59 o 
   2  18   2        2.05        4.57     12.09 o 
   3  18   2      300.35      311.87     23.34 o 
   4  18   2       46.51       16.93     14.10 o 
   5  18   2      113.32      111.15     18.42 o 
   6  18   2      158.36      117.82     51.64 o 
   1  19   2       63.55       93.00     16.35 o 
   2  19   2        7.26       20.41     14.94 o 
   3  19   2      458.00      436.15     29.31 o 
   4  19   2      557.38      572.94     32.67 o 
   5  19   2      889.20      899.51     81.48 o 
   0  20   2      118.15      163.83     28.22 o 
   1  20   2     1548.04     1512.59     66.00 o 
   2  20   2      113.49      110.72     18.82 o 
   3  20   2     3063.38     3387.80     90.95 o 
   4  20   2      106.03      122.97     43.68 o 
   1  21   2        1.56       48.94     47.05 o 
   2  21   2      229.12      306.79     75.29 o 
   1   1   3     8576.24     8906.28    114.91 o 
   2   1   3    21935.62    22071.49    247.97 o 
   3   1   3     1716.80     1893.31     23.60 o 
   4   1   3      467.48      673.74     10.99 o 
   5   1   3    12023.96    12105.84    134.19 o 
   6   1   3      390.96      335.25     11.34 o 
   7   1   3      527.44      544.82     18.75 o 
   8   1   3     3036.58     3077.57     59.70 o 
   9   1   3     1101.28     1120.08     40.62 o 
  10   1   3       10.87       -0.49     14.11 o 
   0   2   3     1738.15     1441.40     29.37 o 
   1   2   3     5366.39     5618.00     71.19 o 
   2   2   3       83.49      123.17      3.76 o 
   3   2   3    43854.28    48684.75    517.67 o 
   4   2   3      885.11      927.71     13.53 o 
   5   2   3      454.66      483.22     11.76 o 
   6   2   3     1336.72     1396.82     25.05 o 
   7   2   3      543.76      610.43     19.88 o 
   8   2   3       89.10      109.41     12.35 o 
   9   2   3       86.64       79.04     15.95 o 
  10   2   3      780.04      778.34     35.74 o 
   1   3   3    42390.13    44184.08    501.96 o 
   2   3   3    10465.35    10183.11    109.24 o 
   3   3   3    10700.03    11907.62    127.92 o 
   4   3   3    13640.30    13828.41    146.34 o 
   5   3   3       15.61       16.74      4.04 o 
   6   3   3     2982.29     3098.32     47.48 o 
   7   3   3     1415.02     1359.64     32.07 o 
   8   3   3     4134.91     4158.37     76.12 o 
   9   3   3     1676.27     1621.16     51.22 o 
  10   3   3      142.17      121.19     18.97 o 
   0   4   3    15945.58    16686.87    268.06 o 
   1   4   3    50207.70    53633.23    558.77 o 
   2   4   3     4203.35     4375.65     48.93 o 
   3   4   3    10394.97    11432.50    122.90 o 
   4   4   3       23.68       23.49      3.48 o 
   5   4   3      136.51      148.42      7.15 o 
   6   4   3       82.05       99.56      8.04 o 
   7   4   3      208.74      232.78     16.41 o 
   8   4   3        0.16       -0.72      8.76 o 
   9   4   3       64.47       37.62     14.03 o 
  10   4   3       63.40       37.44     16.91 o 
   1   5   3      321.86      227.72      6.81 o 
   2   5   3     2493.45     2072.80     24.46 o 
   3   5   3     4238.66     4573.05     50.12 o 
   4   5   3    19296.22    20100.67    210.12 o 
   5   5   3      231.72      189.13      8.51 o 
   6   5   3     4212.10     4183.58     62.80 o 
   7   5   3      393.03      448.91     18.71 o 
   8   5   3     1372.79     1438.82     36.85 o 
   9   5   3      629.52      619.50     34.32 o 
  10   5   3      350.35      337.91     27.39 o 
   0   6   3     4178.26     4608.02     69.07 o 
   1   6   3       66.51       89.68      4.39 o 
   2   6   3      322.98      339.62      7.25 o 
   3   6   3        1.27        7.96      3.10 o 
   4   6   3     3525.89     3619.01     43.71 o 
   5   6   3        2.69       13.21      4.70 o 
   6   6   3     3035.44     3122.96     53.31 o 
   7   6   3      255.59      231.11     15.22 o 
   8   6   3        3.49        5.51     10.26 o 
   9   6   3       81.11       83.37     16.90 o 
  10   6   3      111.01       78.39     24.06 o 
   1   7   3     4238.63     4207.46     45.12 o 
   2   7   3     4260.21     4022.17     45.26 o 
   3   7   3     1858.30     2111.49     26.52 o 
   4   7   3     4713.12     4699.84     56.72 o 
   5   7   3     9002.25     9306.14    114.83 o 
   6   7   3     4561.62     4611.74     77.09 o 
   7   7   3      129.78      182.29     14.10 o 
   8   7   3      242.40      281.69     20.25 o 
   9   7   3      603.75      567.45     31.48 o 
  10   7   3       15.23       12.82     23.34 o 
   0   8   3      861.83      817.89     18.70 o 
   1   8   3      221.61      273.24      7.89 o 
   2   8   3     1559.30     1529.68     20.23 o 
   3   8   3       33.37       26.83      4.21 o 
   4   8   3      537.40      558.14     12.56 o 
   5   8   3      834.38      799.58     17.95 o 
   6   8   3       72.02       62.81      9.28 o 
   7   8   3      797.22      888.60     28.66 o 
   8   8   3     1304.32     1286.93     41.47 o 
   9   8   3      158.14      204.31     24.75 o 
   1   9   3     8824.58     8406.84     88.42 o 
   2   9   3    10641.00    10635.25    112.50 o 
   3   9   3        7.46       15.59      4.22 o 
   4   9   3     3507.15     3480.21     48.66 o 
   5   9   3     1388.75     1429.62     28.48 o 
   6   9   3       70.14       80.45     10.46 o 
   7   9   3     4486.13     4738.29     97.80 o 
   8   9   3     1681.75     1741.23     53.60 o 
   9   9   3       73.89       87.81     20.20 o 
   0  10   3        3.92       18.87      6.14 o 
   1  10   3     3315.38     3546.39     41.55 o 
   2  10   3       79.06       72.86      5.92 o 
   3  10   3       29.78       42.59      5.96 o 
   4  10   3       17.06       32.83      6.19 o 
   5  10   3      145.58      149.27     10.74 o 
   6  10   3      820.52      767.72     26.54 o 
   7  10   3       64.18       63.99     13.70 o 
   8  10   3       59.93       46.43     14.39 o 
   9  10   3       33.67       24.07     17.37 o 
   1  11   3     2565.61     2316.85     32.58 o 
   2  11   3     7391.29     7143.28     90.85 o 
   3  11   3      576.37      603.14     15.57 o 
   4  11   3     1619.44     1668.91     31.58 o 
   5  11   3     3694.47     3769.00     64.75 o 
   6  11   3     1735.91     1810.72     45.20 o 
   7  11   3      942.97     1037.68     39.21 o 
   8  11   3     2918.33     2995.97     80.08 o 
   9  11   3      408.90      412.05     49.13 o 
   0  12   3     1708.81     1757.75     42.19 o 
   1  12   3      776.47      768.20     17.21 o 
   2  12   3      420.06      415.40     13.41 o 
   3  12   3       59.63       63.37      8.00 o 
   4  12   3     1126.26     1206.94     28.04 o 
   5  12   3        6.24       -8.09      8.09 o 
   6  12   3       99.51       76.23     15.12 o 
   7  12   3      896.08      868.45     48.57 o 
   8  12   3      582.37      558.52     30.67 o 
   9  12   3       57.32        3.76     45.17 o 
   1  13   3     1957.71     1868.39     34.43 o 
   2  13   3     2138.87     2086.67     41.51 o 
   3  13   3      405.07      424.10     19.81 o 
   4  13   3     4563.32     4856.69     78.79 o 
   5  13   3      685.77      739.74     25.02 o 
   6  13   3      839.72      875.30     34.23 o 
   7  13   3      360.40      360.56     28.98 o 
   8  13   3      606.58      679.11     37.52 o 
   0  14   3     1411.14     1552.36     50.69 o 
   1  14   3        0.47        4.58      7.49 o 
   2  14   3       33.39       45.01      9.44 o 
   3  14   3      451.57      484.12     20.15 o 
   4  14   3       13.73       21.71     10.60 o 
   5  14   3      244.23      253.24     19.13 o 
   6  14   3      251.14      247.39     20.92 o 
   7  14   3        1.15       39.14     16.16 o 
   8  14   3        0.15        8.67     19.25 o 
   1  15   3      619.48      583.98     22.46 o 
   2  15   3      993.19      990.02     30.81 o 
   3  15   3       36.38       27.29     10.53 o 
   4  15   3     1321.07     1382.48     38.85 o 
   5  15   3     1766.93     1907.78     52.69 o 
   6  15   3      726.03      785.20     40.67 o 
   7  15   3       40.81       44.45     17.64 o 
   0  16   3      102.93      111.99     19.39 o 
   1  16   3       85.87       60.77     12.95 o 
   2  16   3      306.10      315.21     20.53 o 
   3  16   3        2.60       11.30     10.83 o 
   4  16   3     1212.51     1218.44     38.27 o 
   5  16   3      224.83      222.37     19.47 o 
   6  16   3       75.18       70.76     16.90 o 
   7  16   3      309.13      343.12     35.66 o 
   1  17   3      347.18      358.83     30.31 o 
   2  17   3     3420.21     3697.34     89.47 o 
   3  17   3      187.94      164.16     16.89 o 
   4  17   3     2559.41     2711.67     65.35 o 
   5  17   3      226.61      220.76     21.49 o 
   6  17   3       57.93       54.00     23.79 o 
   0  18   3      566.11      563.39     60.67 o 
   1  18   3        5.42       20.33     14.77 o 
   2  18   3      346.42      393.89     24.48 o 
   3  18   3      131.12      141.36     17.86 o 
   4  18   3      942.65     1009.23     38.21 o 
   5  18   3      190.48      184.16     20.68 o 
   6  18   3      442.96      438.72     55.85 o 
   1  19   3      837.46      917.15     36.73 o 
   2  19   3     2422.11     2568.69     78.18 o 
   3  19   3      240.80      198.34     20.74 o 
   4  19   3      377.58      324.32     26.03 o 
   5  19   3      637.17      691.86     43.93 o 
   0  20   3      340.11      291.25     34.63 o 
   1  20   3       13.24       15.70     13.40 o 
   2  20   3      196.80      194.01     22.03 o 
   3  20   3      223.55      321.27     37.84 o 
   4  20   3      228.95      231.50     73.40 o 
   1  21   3     1282.26     1522.72    103.78 o 
   2  21   3      626.38      809.32    103.52 o 
   0   0   4   154974.47   140029.95   6224.54 o 
   1   0   4    22305.60    21708.51    400.71 o 
   2   0   4     5719.38     6376.48    103.73 o 
   3   0   4     4990.94     5394.15     89.38 o 
   4   0   4     3919.78     3440.78     58.14 o 
   5   0   4      227.94      273.01     11.53 o 
   6   0   4    27840.78    28160.87    534.03 o 
   7   0   4       88.82       76.42     14.05 o 
   8   0   4      743.66      764.44     35.66 o 
   9   0   4        2.92       -6.96     12.22 o 
  10   0   4     5565.71     5345.30    179.30 o 
   1   1   4      159.10      235.09      4.43 o 
   2   1   4     2187.05     2053.44     23.89 o 
   3   1   4        3.54       -0.52      2.50 o 
   4   1   4     2602.70     2935.52     34.43 o 
   5   1   4      741.21      715.05     13.23 o 
   6   1   4      488.30      437.74     12.73 o 
   7   1   4       46.32       48.93      9.16 o 
   8   1   4        0.22        5.49      9.15 o 
   9   1   4       27.35       25.51     10.75 o 
  10   1   4      198.75      179.04     21.47 o 
   0   2   4     1171.08     1322.82     25.96 o 
   1   2   4     3239.29     3437.97     42.62 o 
   2   2   4     8771.77     9075.81     95.39 o 
   3   2   4      389.83      429.47      8.08 o 
   4   2   4    15846.09    16541.72    167.09 o 
   5   2   4      872.63      924.72     15.45 o 
   6   2   4    19457.94    19622.54    237.28 o 
   7   2   4        1.01       -6.00      6.88 o 
   8   2   4      616.02      603.33     21.66 o 
   9   2   4        0.37       18.87     10.96 o 
  10   2   4     3797.50     3907.56     98.47 o 
   1   3   4      146.70      123.68      4.38 o 
   2   3   4     9481.38    10307.43    110.38 o 
   3   3   4     1408.91     1574.65     20.37 o 
   4   3   4     1422.11     1437.24     18.95 o 
   5   3   4      678.62      676.96     13.27 o 
   6   3   4       91.52      102.17      7.71 o 
   7   3   4      113.10      129.55     12.38 o 
   8   3   4      391.86      365.27     19.02 o 
   9   3   4        4.96       24.52     11.41 o 
  10   3   4       31.13       24.33     19.22 o 
   0   4   4   175974.33   180050.27   3131.46 o 
   1   4   4     6974.05     7353.97     83.20 o 
   2   4   4      559.46      508.05      8.79 o 
   3   4   4     6757.82     6699.96     73.97 o 
   4   4   4    23758.18    24131.91    245.86 o 
   5   4   4      285.33      296.41      8.93 o 
   6   4   4     4312.50     4347.71     63.26 o 
   7   4   4       11.55       23.91      8.43 o 
   8   4   4      107.69      124.36     12.87 o 
   9   4   4      204.93      208.92     18.65 o 
  10   4   4     1294.82     1168.24     44.29 o 
   1   5   4      158.99      217.08      5.59 o 
   2   5   4     1388.10     1551.82     20.23 o 
   3   5   4     2423.40     2497.89     30.06 o 
   4   5   4      459.91      526.64     10.52 o 
   5   5   4      396.38      462.27     13.96 o 
   6   5   4      252.03      280.61     12.47 o 
   7   5   4      544.75      664.45     21.52 o 
   8   5   4      279.38      273.41     17.87 o 
   9   5   4      179.95      184.39     18.79 o 
  10   5   4       30.55       58.09     16.38 o 
   0   6   4     2850.63     2356.98     43.50 o 
   1   6   4      652.77      782.55     11.46 o 
   2   6   4     8617.50     8883.01     95.11 o 
   3   6   4     6414.90     7088.46     77.48 o 
   4   6   4     5940.00     5695.18     68.25 o 
   5   6   4     1127.98     1068.72     19.95 o 
   6   6   4      890.94      939.15     22.85 o 
   7   6   4        9.22       22.55      9.12 o 
   8   6   4        1.05       -6.39      9.23 o 
   9   6   4       31.46       17.21     14.07 o 
  10   6   4      941.18     1014.61     66.24 o 
   1   7   4     5454.67     5668.79     60.38 o 
   2   7   4        8.40        5.55      3.14 o 
   3   7   4      217.46      213.31      7.12 o 
   4   7   4     2987.44     2943.81     39.21 o 
   5   7   4      486.15      509.76     15.29 o 
   6   7   4       10.15       10.32      6.84 o 
   7   7   4     6667.22     6607.02    116.08 o 
   8   7   4        0.70        0.68     10.27 o 
   9   7   4      847.06      830.17     37.49 o 
  10   7   4       35.43       40.95     26.24 o 
   0   8   4      451.23      317.29     10.63 o 
   1   8   4     4941.64     5618.39     59.34 o 
   2   8   4      844.78      728.52     13.54 o 
   3   8   4     2492.09     2633.63     34.42 o 
   4   8   4     1512.53     1303.85     21.23 o 
   5   8   4     1606.39     1551.06     27.01 o 
   6   8   4     4463.51     4722.45     81.98 o 
   7   8   4      129.64      163.69     15.13 o 
   8   8   4       55.66       52.70     12.28 o 
   9   8   4        0.53       22.99     14.60 o 
  10   8   4     1225.95     1421.02    137.40 o 
   1   9   4      441.05      479.36      9.79 o 
   2   9   4     1012.25     1044.10     18.88 o 
   3   9   4      232.05      262.46      9.08 o 
   4   9   4      154.37      146.96      8.67 o 
   5   9   4      896.32      865.09     20.75 o 
   6   9   4       49.51       58.10      9.80 o 
   7   9   4        8.67       42.56     12.28 o 
   8   9   4      417.23      472.03     25.75 o 
   9   9   4       30.28       42.10     17.12 o 
   0  10   4     5805.00     5233.59     92.78 o 
   1  10   4       92.51      148.04      7.24 o 
   2  10   4     5996.89     6219.53     75.38 o 
   3  10   4       13.74       18.15      5.23 o 
   4  10   4     2910.02     2863.91     44.99 o 
   5  10   4      180.81      191.32     11.60 o 
   6  10   4     4520.07     4624.82     82.41 o 
   7  10   4      132.11      142.59     16.06 o 
   8  10   4       12.41       12.22     13.12 o 
   9  10   4        1.87      -11.08     15.61 o 
   1  11   4        3.63        3.93      4.60 o 
   2  11   4       10.98       31.08      6.70 o 
   3  11   4      289.87      322.90     12.25 o 
   4  11   4      291.66      264.49     12.51 o 
   5  11   4      203.31      220.76     12.86 o 
   6  11   4     1849.03     1889.46     46.37 o 
   7  11   4      556.38      588.09     29.50 o 
   8  11   4      207.78      223.43     31.10 o 
   9  11   4      142.97      117.00     41.19 o 
   0  12   4     2601.56     2292.90     58.91 o 
   1  12   4      299.45      281.06     11.29 o 
   2  12   4     1600.35     1595.95     30.16 o 
   3  12   4      272.48      286.69     13.07 o 
   4  12   4     1592.14     1764.90     33.45 o 
   5  12   4        0.73        4.23      8.41 o 
   6  12   4     5401.00     5498.61    118.27 o 
   7  12   4       75.10       82.48     16.30 o 
   8  12   4        0.23      -11.14     14.58 o 
   1  13   4       82.43       63.12      7.83 o 
   2  13   4       50.96       49.05      8.34 o 
   3  13   4      682.95      637.99     20.25 o 
   4  13   4      711.49      760.29     23.26 o 
   5  13   4      126.01      103.32     13.37 o 
   6  13   4      418.95      435.60     24.37 o 
   7  13   4      149.19      122.41     20.05 o 
   8  13   4      101.43      113.56     20.35 o 
   0  14   4     2989.79     2837.98     68.00 o 
   1  14   4      221.92      202.40     13.46 o 
   2  14   4      756.70      796.69     23.35 o 
   3  14   4       68.76       88.25     11.75 o 
   4  14   4     7538.91     7823.03    127.21 o 
   5  14   4      203.50      219.43     20.27 o 
   6  14   4      497.60      508.34     28.16 o 
   7  14   4     1486.94     1545.20     63.67 o 
   8  14   4      306.24      337.13     39.99 o 
   1  15   4      152.06      138.03     14.43 o 
   2  15   4      129.51      104.01     12.67 o 
   3  15   4       68.54       36.10     10.82 o 
   4  15   4      369.07      358.59     20.91 o 
   5  15   4      162.69      170.07     17.65 o 
   6  15   4       97.12      100.74     17.06 o 
   7  15   4        4.84        4.31     16.02 o 
   0  16   4     7026.27     6858.74    194.61 o 
   1  16   4     1599.33     1656.16     44.92 o 
   2  16   4      482.76      484.95     24.59 o 
   3  16   4     1574.45     1625.89     43.32 o 
   4  16   4     1771.95     1892.67     48.44 o 
   5  16   4        4.01      -10.35     10.35 o 
   6  16   4     1766.25     1786.86     58.12 o 
   7  16   4      318.51      281.26     38.73 o 
   1  17   4        6.32       37.16     12.06 o 
   2  17   4      189.98      158.60     17.30 o 
   3  17   4       86.85       81.21     13.89 o 
   4  17   4      682.83      682.65     34.61 o 
   5  17   4       11.03        1.01     12.83 o 
   6  17   4      238.75      217.47     26.22 o 
   0  18   4     9461.50     9266.14    285.56 o 
   1  18   4      361.93      356.26     30.40 o 
   2  18   4      322.75      308.50     22.23 o 
   3  18   4     1173.84     1198.29     39.05 o 
   4  18   4     2808.94     2942.05     78.35 o 
   5  18   4       19.52       44.39     15.85 o 
   1  19   4       64.66       56.87     15.60 o 
   2  19   4      358.06      363.98     24.15 o 
   3  19   4        3.28       -5.50     12.97 o 
   4  19   4      115.74      103.98     18.05 o 
   5  19   4      396.25      388.10     40.76 o 
   0  20   4     1853.79     1935.61     81.55 o 
   1  20   4       12.31       19.02     14.20 o 
   2  20   4      119.50      114.23     18.62 o 
   3  20   4      138.94      112.99     20.38 o 
   4  20   4       32.23       54.00     34.53 o 
   1  21   4       85.67       89.67     62.11 o 
   1   1   5     3959.17     3738.16     47.67 o 
   2   1   5     3840.96     3974.66     43.59 o 
   3   1   5       86.17       70.03      3.81 o 
   4   1   5    16531.69    17588.01    191.12 o 
   5   1   5     7597.56     7435.38     84.76 o 
   6   1   5       78.97       63.14      6.64 o 
   7   1   5     1366.50     1305.42     33.88 o 
   8   1   5     2109.15     2158.91     46.38 o 
   9   1   5      730.55      769.17     26.18 o 
  10   1   5     1602.22     1535.23     52.32 o 
   0   2   5    25350.05    27746.95    481.58 o 
   1   2   5       93.85       72.66      2.83 o 
   2   2   5     3051.86     3095.67     33.64 o 
   3   2   5      484.56      505.19      8.78 o 
   4   2   5     1465.47     1578.98     21.09 o 
   5   2   5      106.71      121.53      6.20 o 
   6   2   5      962.87      974.14     19.81 o 
   7   2   5      771.38      761.23     22.66 o 
   8   2   5     1187.25     1085.32     29.66 o 
   9   2   5      456.23      548.48     23.51 o 
  10   2   5      258.97      199.74     21.33 o 
   1   3   5    34098.89    35303.36    414.83 o 
   2   3   5    18354.19    18408.58    194.52 o 
   3   3   5      784.85      686.78     11.60 o 
   4   3   5     1868.07     1815.05     23.81 o 
   5   3   5    18770.89    19437.65    216.36 o 
   6   3   5        6.54        1.53      5.46 o 
   7   3   5      363.27      363.42     18.02 o 
   8   3   5     4202.80     4282.28     77.90 o 
   9   3   5     1139.70     1118.72     31.78 o 
  10   3   5       21.33       34.23     15.67 o 
   0   4   5   102655.20   108419.09   1884.91 o 
   1   4   5     3633.00     3870.35     48.87 o 
   2   4   5     1109.37     1101.27     15.26 o 
   3   4   5     1376.48     1311.01     17.96 o 
   4   4   5       88.62      127.62      5.55 o 
   5   4   5        7.49       17.69      4.55 o 
   6   4   5       96.67      102.47      8.37 o 
   7   4   5       59.45       78.10     10.14 o 
   8   4   5      247.78      212.10     15.63 o 
   9   4   5        3.23       -7.20      9.61 o 
  10   4   5        3.37        0.87     14.85 o 
   1   5   5    10838.10    10305.48    116.04 o 
   2   5   5       78.10       48.48      3.86 o 
   3   5   5       50.70      101.34      5.00 o 
   4   5   5      799.41      801.31     14.49 o 
   5   5   5    23993.73    24955.29    284.01 o 
   6   5   5      765.86      733.85     18.68 o 
   7   5   5      185.73      182.12     13.45 o 
   8   5   5     4009.99     3877.66     75.46 o 
   9   5   5      382.37      377.04     21.78 o 
  10   5   5       65.99       76.56     17.29 o 
   0   6   5     4404.47     4900.19     79.77 o 
   1   6   5     7289.79     7318.53     82.05 o 
   2   6   5      884.27      870.52     14.44 o 
   3   6   5     4132.22     4339.77     49.37 o 
   4   6   5     4207.52     4547.50     54.57 o 
   5   6   5     1879.26     1954.99     30.80 o 
   6   6   5     1275.50     1193.95     26.60 o 
   7   6   5       73.69      105.77     12.08 o 
   8   6   5      698.91      685.60     25.24 o 
   9   6   5       35.72       35.60     13.44 o 
  10   6   5        2.91       31.49     25.70 o 
   1   7   5    19410.29    19990.98    200.48 o 
   2   7   5     8645.13     8302.19     89.91 o 
   3   7   5       90.99      113.25      5.62 o 
   4   7   5      180.54      197.25      7.88 o 
   5   7   5    16636.19    16593.25    208.64 o 
   6   7   5     1851.32     1893.14     37.12 o 
   7   7   5       80.74       81.32     11.93 o 
   8   7   5       49.28       55.50     11.88 o 
   9   7   5      168.13      178.31     18.83 o 
  10   7   5       17.82       23.21     26.91 o 
   0   8   5    13204.04    13771.47    204.96 o 
   1   8   5      216.11      242.00      6.76 o 
   2   8   5      956.37     1028.90     15.56 o 
   3   8   5      432.47      426.52     12.60 o 
   4   8   5       23.93       23.38      4.67 o 
   5   8   5        9.26       -5.36      5.47 o 
   6   8   5      856.25      922.73     24.61 o 
   7   8   5      158.54      169.73     15.29 o 
   8   8   5      400.81      400.92     23.25 o 
   9   8   5      339.73      361.58     26.40 o 
  10   8   5     1379.73     1441.73    137.40 o 
   1   9   5      696.69      639.72     12.62 o 
   2   9   5      973.83      859.97     15.38 o 
   3   9   5        4.48       -0.44      4.25 o 
   4   9   5     2709.80     2550.05     38.77 o 
   5   9   5     1813.14     1830.75     34.06 o 
   6   9   5     1006.01     1121.75     26.98 o 
   7   9   5     3256.20     3334.94     69.84 o 
   8   9   5     1039.39     1118.42     36.64 o 
   9   9   5     2946.29     2934.22     85.17 o 
   0  10   5       21.44       58.38      9.31 o 
   1  10   5     4760.98     4710.13     61.37 o 
   2  10   5      784.50      666.95     14.68 o 
   3  10   5      572.75      564.87     15.22 o 
   4  10   5       13.51       13.34      5.82 o 
   5  10   5      552.77      577.88     17.33 o 
   6  10   5      400.43      399.98     17.62 o 
   7  10   5       23.72       39.11     12.53 o 
   8  10   5       50.80       38.63     15.23 o 
   9  10   5       14.53       -1.53     15.21 o 
   1  11   5     6298.40     5918.43     76.47 o 
   2  11   5    12383.08    12317.29    149.92 o 
   3  11   5     1132.31     1107.56     22.32 o 
   4  11   5     1423.58     1424.63     28.36 o 
   5  11   5     2144.12     2292.53     42.96 o 
   6  11   5       77.01       74.57     11.76 o 
   7  11   5     2654.43     2562.94     69.27 o 
   8  11   5     1230.15     1189.92     46.98 o 
   9  11   5     1076.98     1130.63     76.18 o 
   0  12   5     6701.50     6451.00    120.47 o 
   1  12   5        7.97       -4.40      5.19 o 
   2  12   5      234.68      234.52     12.02 o 
   3  12   5        3.29        6.19      6.57 o 
   4  12   5       16.69       22.57      7.68 o 
   5  12   5      104.97       95.97     11.06 o 
   6  12   5     1740.45     1761.87     45.44 o 
   7  12   5      412.08      406.38     28.36 o 
   8  12   5       20.61       36.60     16.04 o 
   1  13   5     1497.57     1452.69     32.75 o 
   2  13   5      163.69      146.66     10.39 o 
   3  13   5       85.06       97.86      9.96 o 
   4  13   5     4185.14     4246.34     75.28 o 
   5  13   5     2362.51     2374.16     49.46 o 
   6  13   5     1692.36     1692.03     47.86 o 
   7  13   5      133.21      170.81     21.52 o 
   8  13   5      134.68      142.24     21.11 o 
   0  14   5      918.84      857.81     30.79 o 
   1  14   5     2485.85     2443.40     45.54 o 
   2  14   5      104.17      133.22     12.28 o 
   3  14   5        0.49        5.59      8.21 o 
   4  14   5      198.88      194.17     15.01 o 
   5  14   5      617.15      630.47     25.93 o 
   6  14   5      479.77      431.53     27.83 o 
   7  14   5      561.37      635.83     37.39 o 
   8  14   5        1.24      -18.33     21.00 o 
   1  15   5     2227.03     2410.85     51.53 o 
   2  15   5      298.38      294.24     17.55 o 
   3  15   5      343.21      393.33     20.46 o 
   4  15   5       58.08       58.84     12.43 o 
   5  15   5     2642.10     2820.04     68.98 o 
   6  15   5     1521.13     1625.89     71.88 o 
   7  15   5      173.72      189.66     24.74 o 
   0  16   5      176.37      206.93     24.36 o 
   1  16   5      374.93      313.91     19.95 o 
   2  16   5      180.94      155.99     16.40 o 
   3  16   5      109.53      122.63     14.88 o 
   4  16   5       12.12        4.46     10.88 o 
   5  16   5       28.32       16.28     12.26 o 
   6  16   5        3.73       -2.24     15.48 o 
   7  16   5      382.69      307.95     44.29 o 
   1  17   5     2441.78     2466.39     56.90 o 
   2  17   5      899.05      924.38     33.21 o 
   3  17   5      478.74      467.13     25.27 o 
   4  17   5      526.95      514.22     27.20 o 
   5  17   5      933.91      994.46     41.74 o 
   6  17   5      717.12      673.46     45.70 o 
   0  18   5      182.31      214.27     32.36 o 
   1  18   5       17.11       18.52     11.96 o 
   2  18   5       68.14       71.39     14.07 o 
   3  18   5      369.54      395.91     28.91 o 
   4  18   5        0.28        5.46     14.60 o 
   5  18   5        1.06        6.15     14.05 o 
   1  19   5     1057.67     1092.81     44.76 o 
   2  19   5      371.94      399.04     25.72 o 
   3  19   5       33.32        8.08     12.98 o 
   4  19   5      508.84      444.63     29.59 o 
   5  19   5     1112.02     1349.43    179.24 o 
   0  20   5        1.37       -9.57     22.95 o 
   1  20   5       30.32       29.00     14.00 o 
   2  20   5       58.14       25.19     14.01 o 
   3  20   5      726.01      788.96     65.51 o 
   4  20   5       68.31      129.87     62.11 o 
   1  21   5      141.32      165.39    102.58 o 
   2  21   5      285.49      269.15     75.29 o 
   0   0   6     2544.65     2651.48     89.39 o 
   1   0   6      324.64      317.51     11.93 o 
   2   0   6     1176.48     1256.11     27.73 o 
   3   0   6    24817.46    25550.55    385.58 o 
   4   0   6      183.00      220.29      8.87 o 
   5   0   6      350.17      301.04     13.52 o 
   6   0   6     2676.04     2565.97     87.52 o 
   7   0   6      722.16      783.18     41.84 o 
   8   0   6      915.28      837.40     37.44 o 
   9   0   6      813.63      895.28     39.99 o 
  10   0   6       12.53       -0.90     18.75 o 
   1   1   6     5795.30     5834.11     79.11 o 
   2   1   6      248.20      257.37      6.12 o 
   3   1   6      267.74      251.05      5.54 o 
   4   1   6      421.41      425.59      8.51 o 
   5   1   6       63.94       50.51      4.76 o 
   6   1   6      813.47      825.47     21.08 o 
   7   1   6        4.23        9.89      7.98 o 
   8   1   6      220.81      299.69     18.44 o 
   9   1   6       67.60       65.65     12.93 o 
  10   1   6       30.56       53.44     15.72 o 
   0   2   6     3702.81     3666.18     58.77 o 
   1   2   6       91.60       64.07      2.83 o 
   2   2   6     3839.75     4224.77     46.98 o 
   3   2   6    19114.90    18751.73    194.03 o 
   4   2   6     2372.43     2847.43     34.27 o 
   5   2   6     1068.40     1042.22     16.59 o 
   6   2   6     2562.23     2471.49     43.63 o 
   7   2   6     2221.08     2211.63     45.02 o 
   8   2   6      179.27      189.98     14.61 o 
   9   2   6     3230.84     3213.60     67.03 o 
  10   2   6      102.46      101.13     17.89 o 
   1   3   6     5001.96     5212.60     63.67 o 
   2   3   6     2316.13     2387.80     28.63 o 
   3   3   6     4783.75     5121.33     56.23 o 
   4   3   6     2096.41     2253.89     28.38 o 
   5   3   6        3.30       21.01      4.40 o 
   6   3   6      169.62      179.97     11.14 o 
   7   3   6       92.15       76.17     10.23 o 
   8   3   6      401.40      418.48     19.40 o 
   9   3   6       71.78       42.03     11.32 o 
  10   3   6       26.70       32.44     14.60 o 
   0   4   6    62560.36    64564.54   1189.58 o 
   1   4   6     3724.56     3511.70     42.55 o 
   2   4   6      252.89      281.79      6.16 o 
   3   4   6    53635.73    56517.96    579.94 o 
   4   4   6       16.40       41.33      3.95 o 
   5   4   6     1806.59     2020.85     30.96 o 
   6   4   6     3663.53     3580.35     59.50 o 
   7   4   6    10362.55    10143.27    162.04 o 
   8   4   6      157.54      188.45     14.86 o 
   9   4   6      264.58      330.59     19.40 o 
  10   4   6       94.59       85.43     17.73 o 
   1   5   6     1795.92     1833.23     27.27 o 
   2   5   6       16.51       30.06      3.34 o 
   3   5   6     2134.23     2326.66     28.39 o 
   4   5   6     3288.14     3493.33     42.14 o 
   5   5   6       93.03      105.62      6.68 o 
   6   5   6     6500.56     6490.99     99.39 o 
   7   5   6      173.14      179.40     13.57 o 
   8   5   6     1215.14     1198.92     33.90 o 
   9   5   6        3.09      -10.21     10.21 o 
  10   5   6     1077.18     1166.45     74.84 o 
   0   6   6     3338.25     3248.70     58.71 o 
   1   6   6    13110.56    12365.68    136.13 o 
   2   6   6     2584.17     2581.26     32.15 o 
   3   6   6    16303.32    16118.86    173.00 o 
   4   6   6     7658.32     7490.03     85.84 o 
   5   6   6      476.75      441.76     12.48 o 
   6   6   6      866.25      898.34     23.24 o 
   7   6   6    10763.83    10443.33    178.68 o 
   8   6   6      321.93      352.22     20.14 o 
   9   6   6     1348.55     1373.73     43.85 o 
  10   6   6      115.21      143.04     39.33 o 
   1   7   6      126.28      154.24      7.65 o 
   2   7   6      286.19      351.16      8.30 o 
   3   7   6      922.36      979.71     16.05 o 
   4   7   6      440.79      484.36     11.20 o 
   5   7   6       14.18       13.54      5.67 o 
   6   7   6      189.66      220.72     13.72 o 
   7   7   6      184.87      178.55     14.88 o 
   8   7   6      443.75      449.43     22.49 o 
   9   7   6      515.73      483.76     28.35 o 
  10   7   6      349.70      273.46     53.64 o 
   0   8   6    12805.63    13621.78    212.26 o 
   1   8   6     3634.63     3325.37     38.02 o 
   2   8   6      173.49      168.84      6.53 o 
   3   8   6    12986.43    12939.60    150.64 o 
   4   8   6      311.75      253.01      9.86 o 
   5   8   6        3.11       -1.83      5.70 o 
   6   8   6     1959.55     2047.59     51.78 o 
   7   8   6    10154.60     9747.46    180.04 o 
   8   8   6      179.84      215.80     19.19 o 
   9   8   6     1848.55     2066.92     62.50 o 
   1   9   6      595.57      672.28     14.28 o 
   2   9   6     1490.29     1544.92     23.65 o 
   3   9   6      179.51      220.81      9.47 o 
   4   9   6       30.53       43.41      6.22 o 
   5   9   6      427.15      408.49     13.74 o 
   6   9   6       54.41       44.30      9.71 o 
   7   9   6       55.39       68.19     12.59 o 
   8   9   6        8.94       38.21     12.76 o 
   9   9   6      219.67      212.75     22.29 o 
   0  10   6      158.18      130.59     10.89 o 
   1  10   6    16707.10    16906.24    192.12 o 
   2  10   6     1054.21     1013.65     23.96 o 
   3  10   6    10380.33     9957.41    122.50 o 
   4  10   6        1.13       13.70      6.23 o 
   5  10   6     1382.02     1382.63     28.61 o 
   6  10   6       20.14       10.08      9.08 o 
   7  10   6     3578.84     3732.51     81.05 o 
   8  10   6       55.85       70.72     14.34 o 
   9  10   6      741.94      779.44     42.09 o 
   1  11   6       28.26       21.07      5.55 o 
   2  11   6      530.32      509.93     14.11 o 
   3  11   6        5.89       14.63      5.97 o 
   4  11   6        0.01        3.19      6.44 o 
   5  11   6      335.04      339.90     15.72 o 
   6  11   6      696.46      711.60     24.87 o 
   7  11   6      124.02      105.92     16.64 o 
   8  11   6     1908.73     2043.21     65.72 o 
   9  11   6        0.29      -14.37     23.36 o 
   0  12   6      114.28      144.16     13.12 o 
   1  12   6      983.52      925.43     26.74 o 
   2  12   6     1985.47     2052.74     36.07 o 
   3  12   6     4085.84     4146.89     65.11 o 
   4  12   6      729.02      802.53     20.74 o 
   5  12   6     2247.12     2183.47     44.05 o 
   6  12   6      497.89      553.65     27.45 o 
   7  12   6     1501.04     1616.34     51.37 o 
   8  12   6      433.22      393.16     29.55 o 
   1  13   6      307.15      306.41     13.65 o 
   2  13   6      581.35      546.72     17.35 o 
   3  13   6      471.52      432.95     16.23 o 
   4  13   6     1815.40     1912.19     38.53 o 
   5  13   6        2.50       16.36      9.75 o 
   6  13   6       79.35       98.93     15.05 o 
   7  13   6       37.02       22.33     15.85 o 
   8  13   6      362.23      382.98     33.35 o 
   0  14   6     1871.60     1947.38     51.86 o 
   1  14   6     1288.15     1370.46     29.78 o 
   2  14   6      203.76      202.59     13.81 o 
   3  14   6     2284.87     2353.71     48.53 o 
   4  14   6       87.71       93.88     12.68 o 
   5  14   6      110.19       91.31     13.55 o 
   6  14   6      290.79      218.42     28.25 o 
   7  14   6     2117.45     2159.20    101.22 o 
   8  14   6       27.47      -21.25     27.26 o 
   1  15   6       46.34       30.63      9.82 o 
   2  15   6        8.82       22.42      9.74 o 
   3  15   6       66.75       75.74     11.97 o 
   4  15   6      223.97      238.01     23.73 o 
   5  15   6      219.55      233.67     19.85 o 
   6  15   6       23.70       24.79     16.98 o 
   7  15   6        0.38       12.95     17.42 o 
   0  16   6       58.62       80.93     20.62 o 
   1  16   6      168.59      156.77     15.54 o 
   2  16   6       17.06       27.66     11.09 o 
   3  16   6     2699.80     2849.20     63.31 o 
   4  16   6       50.47       32.59     13.24 o 
   5  16   6       53.92       59.50     14.19 o 
   6  16   6      108.93      102.82     26.23 o 
   7  16   6      487.49      318.08     86.58 o 
   1  17   6      302.08      288.53     21.10 o 
   2  17   6       12.33       38.42     12.26 o 
   3  17   6       10.24       27.60     12.13 o 
   4  17   6      571.98      562.31     28.08 o 
   5  17   6      142.14      156.19     19.32 o 
   6  17   6        0.30       -0.41     17.37 o 
   0  18   6       12.67       20.97     16.09 o 
   1  18   6      594.11      579.21     27.67 o 
   2  18   6       79.72       57.78     13.64 o 
   3  18   6     1491.51     1585.68     45.94 o 
   4  18   6        1.33      -12.52     12.52 o 
   5  18   6       29.87       14.15     14.65 o 
   1  19   6      262.78      240.51     20.77 o 
   2  19   6       12.80       -3.19     13.50 o 
   3  19   6        0.59      -10.85     11.64 o 
   4  19   6       23.46       26.15     16.20 o 
   5  19   6      335.18      356.57     50.40 o 
   0  20   6        3.15        3.70     18.19 o 
   1  20   6       48.19       59.96     14.63 o 
   2  20   6        7.86        9.37     12.50 o 
   3  20   6      530.34      557.28     37.64 o 
   1  21   6       12.36       50.82     48.94 o 
   2  21   6        9.28        4.43     29.92 o 
   1   1   7      182.07      159.69      4.24 o 
   2   1   7     2000.34     1832.72     25.45 o 
   3   1   7        7.96        3.11      2.20 o 
   4   1   7    11700.37    11854.28    125.11 o 
   5   1   7     4419.56     4425.50     54.41 o 
   6   1   7      380.31      408.93     14.44 o 
   7   1   7     1109.61     1089.07     26.74 o 
   8   1   7     5192.84     5376.85    115.03 o 
   9   1   7      121.17       92.40     12.66 o 
  10   1   7      197.88      219.34     23.11 o 
   0   2   7    68763.88    72797.96   1624.21 o 
   1   2   7     1181.02      987.75     12.86 o 
   2   2   7     3251.07     3213.97     35.61 o 
   3   2   7     2422.73     2646.47     30.02 o 
   4   2   7      202.36      213.89      6.20 o 
   5   2   7      574.39      543.89     14.73 o 
   6   2   7       90.64       99.96      8.98 o 
   7   2   7      377.44      373.24     15.53 o 
   8   2   7       86.56       89.98     12.11 o 
   9   2   7       34.14       49.58     11.45 o 
  10   2   7      171.57      186.51     22.41 o 
   1   3   7     3494.79     3467.99     45.46 o 
   2   3   7    24594.47    24237.32    254.67 o 
   3   3   7     2574.98     2802.94     32.41 o 
   4   3   7     5523.60     5568.22     61.62 o 
   5   3   7     8039.31     7778.43     93.33 o 
   6   3   7      812.05      825.33     20.79 o 
   7   3   7       30.71        4.03      7.66 o 
   8   3   7     2194.64     2274.74     50.67 o 
   9   3   7      933.81      910.96     29.42 o 
  10   3   7      166.55       99.51     19.78 o 
   0   4   7    11313.45    11533.79    194.10 o 
   1   4   7     4349.85     4213.83     53.15 o 
   2   4   7     2333.54     2532.97     30.07 o 
   3   4   7    11727.67    12704.67    131.26 o 
   4   4   7      892.69      889.72     15.96 o 
   5   4   7        0.06        9.57      4.32 o 
   6   4   7       16.72       17.57      6.60 o 
   7   4   7     2132.76     2085.36     41.97 o 
   8   4   7       21.99       15.69      9.46 o 
   9   4   7      288.06      311.24     22.02 o 
  10   4   7      148.90      130.37     26.37 o 
   1   5   7     2599.03     2193.19     29.28 o 
   2   5   7     9382.33     8583.75     97.49 o 
   3   5   7     3343.12     3397.70     41.10 o 
   4   5   7     9025.72     9067.71    102.07 o 
   5   5   7     1328.39     1341.57     22.52 o 
   6   5   7     6615.67     6221.24     95.74 o 
   7   5   7      246.46      265.87     15.16 o 
   8   5   7     1392.98     1398.26     36.82 o 
   9   5   7      528.59      506.72     29.26 o 
  10   5   7     2266.39     2309.26    215.51 o 
   0   6   7       82.72       52.95      6.36 o 
   1   6   7       13.27       27.30      6.36 o 
   2   6   7       57.40       35.02      3.53 o 
   3   6   7    12954.36    13575.88    143.55 o 
   4   6   7      700.62      681.20     13.78 o 
   5   6   7      122.84      138.37      8.18 o 
   6   6   7      989.41     1001.07     23.95 o 
   7   6   7     2283.58     2203.83     49.93 o 
   8   6   7     1308.83     1311.10     38.24 o 
   9   6   7       73.03       73.18     14.81 o 
  10   6   7       56.37       51.27     35.76 o 
   1   7   7     1776.36     1634.84     22.77 o 
   2   7   7    24061.27    24626.67    260.89 o 
   3   7   7      200.39      185.88      7.10 o 
   4   7   7     2136.67     1936.82     29.42 o 
   5   7   7     1864.22     1873.63     32.12 o 
   6   7   7     4774.17     4787.06     79.27 o 
   7   7   7       43.94       58.09     11.80 o 
   8   7   7     3416.54     3418.59     75.68 o 
   9   7   7      555.16      621.81     29.22 o 
  10   7   7       32.85       56.46     34.60 o 
   0   8   7     4942.53     5265.65    101.77 o 
   1   8   7    15350.73    15943.08    171.53 o 
   2   8   7        3.43       14.52      3.90 o 
   3   8   7       32.66       38.27      4.95 o 
   4   8   7     2684.41     2723.77     39.13 o 
   5   8   7     3442.00     3343.57     52.96 o 
   6   8   7      364.88      399.31     17.33 o 
   7   8   7       35.36       31.95     11.64 o 
   8   8   7       36.15       44.67     12.56 o 
   9   8   7      134.80      158.19     18.36 o 
   1   9   7     6851.33     6836.28     79.74 o 
   2   9   7     6271.87     6070.11     76.87 o 
   3   9   7       19.74       26.62      5.16 o 
   4   9   7     1667.34     1563.63     27.69 o 
   5   9   7      844.59      857.00     24.90 o 
   6   9   7      495.75      460.61     19.52 o 
   7   9   7     2892.88     2871.61     65.72 o 
   8   9   7     5464.93     5458.78    118.38 o 
   9   9   7       20.28        5.52     13.63 o 
   0  10   7     1112.45     1296.06     32.37 o 
   1  10   7        2.54       14.92      4.96 o 
   2  10   7      704.29      688.01     15.61 o 
   3  10   7      586.15      572.22     16.36 o 
   4  10   7      155.53      139.08      9.19 o 
   5  10   7     1497.17     1548.65     33.27 o 
   6  10   7      110.99       85.44     11.71 o 
   7  10   7      499.02      549.85     24.69 o 
   8  10   7      977.00     1047.34     47.30 o 
   9  10   7       13.95       33.73     25.67 o 
   1  11   7      329.88      280.68     11.30 o 
   2  11   7     2831.88     2744.62     42.55 o 
   3  11   7     1248.40     1203.34     24.02 o 
   4  11   7      273.40      297.01     13.04 o 
   5  11   7     6711.77     6978.16    102.10 o 
   6  11   7     1016.33     1089.31     37.86 o 
   7  11   7      579.43      552.89     28.02 o 
   8  11   7     2401.38     2614.04     77.26 o 
   9  11   7      142.35      109.63     31.18 o 
   0  12   7     4566.85     4638.13     91.64 o 
   1  12   7      331.82      344.93     13.16 o 
   2  12   7      203.39      190.74     11.12 o 
   3  12   7      322.55      362.66     14.65 o 
   4  12   7       34.71       49.53      8.35 o 
   5  12   7     1407.45     1471.26     33.51 o 
   6  12   7      198.50      207.66     19.22 o 
   7  12   7        8.96       -2.03     12.22 o 
   8  12   7      119.99      104.15     20.72 o 
   1  13   7     1426.98     1462.20     28.25 o 
   2  13   7     5735.00     5852.76     87.35 o 
   3  13   7       83.17       75.95      9.66 o 
   4  13   7     5808.88     5911.37     95.36 o 
   5  13   7      458.15      499.71     22.25 o 
   6  13   7      322.50      369.62     26.21 o 
   7  13   7      392.31      402.13     31.20 o 
   8  13   7      963.26     1083.60     66.17 o 
   0  14   7     1994.08     1924.97     51.41 o 
   1  14   7      589.34      575.33     18.25 o 
   2  14   7        5.34        1.53      7.69 o 
   3  14   7      207.81      221.65     14.75 o 
   4  14   7        0.90       27.05     15.15 o 
   5  14   7      474.43      419.28     21.67 o 
   6  14   7       15.39       25.99     15.61 o 
   7  14   7       26.97       21.68     17.57 o 
   1  15   7       62.18       54.74      9.90 o 
   2  15   7     7386.86     7511.43    122.76 o 
   3  15   7       25.72       37.46     10.19 o 
   4  15   7     2040.26     2116.37     50.41 o 
   5  15   7     1544.82     1561.94     42.12 o 
   6  15   7     1045.86     1101.61     55.76 o 
   7  15   7       10.27        6.16     20.16 o 
   0  16   7        8.12        8.64     14.20 o 
   1  16   7      110.81      109.70     14.00 o 
   2  16   7       26.68       26.11     10.36 o 
   3  16   7      423.13      415.97     21.90 o 
   4  16   7      203.71      207.79     18.42 o 
   5  16   7        5.23       10.29     18.88 o 
   6  16   7       23.57       20.71     17.96 o 
   1  17   7     1131.10     1186.23     51.64 o 
   2  17   7     4624.16     4697.68     92.73 o 
   3  17   7       44.04       22.48     11.72 o 
   4  17   7       80.28       76.04     14.60 o 
   5  17   7     1896.63     2038.42     56.86 o 
   6  17   7      196.84      220.40     39.08 o 
   0  18   7     1156.53     1116.87     89.78 o 
   1  18   7       36.37       20.05     11.67 o 
   2  18   7      110.18       68.47     13.87 o 
   3  18   7       27.11       43.89     13.15 o 
   4  18   7       66.20       55.27     14.93 o 
   5  18   7       10.97       10.56     20.63 o 
   1  19   7     1184.47     1120.60     36.35 o 
   2  19   7      596.45      585.58     29.32 o 
   3  19   7       64.54       61.34     14.87 o 
   4  19   7      176.80      205.95     27.74 o 
   0  20   7       69.28       87.97     21.98 o 
   1  20   7       89.61       85.78     15.77 o 
   2  20   7       52.43       41.34     13.98 o 
   3  20   7       34.38       31.23     18.76 o 
   1  21   7      251.93      158.10     48.94 o 
   2  21   7      616.17      611.70     86.58 o 
   0   0   8    81355.23    90445.12   2496.70 o 
   1   0   8    13696.19    15031.13    301.85 o 
   2   0   8      160.03      156.93      6.82 o 
   3   0   8    11987.32    12594.99    179.52 o 
   4   0   8    17247.62    16870.14    248.40 o 
   5   0   8     3327.98     3511.76     71.41 o 
   6   0   8     3083.54     3129.86     76.97 o 
   7   0   8       86.12       93.57     14.34 o 
   8   0   8       59.70       86.02     16.59 o 
   9   0   8      526.36      539.38     36.78 o 
  10   0   8     2914.14     2851.66     93.60 o 
   1   1   8       37.32       36.18      3.00 o 
   2   1   8     1480.84     1527.68     25.46 o 
   3   1   8        9.64        7.31      2.28 o 
   4   1   8      691.29      662.11     14.49 o 
   5   1   8     1480.97     1422.91     23.93 o 
   6   1   8      412.51      383.89     14.22 o 
   7   1   8     1135.78     1155.62     27.78 o 
   8   1   8        0.16        3.09      9.16 o 
   9   1   8        5.69       -2.28     10.22 o 
  10   1   8       89.52       74.31     17.22 o 
   0   2   8     4822.55     4095.84     64.26 o 
   1   2   8     2822.28     2851.84     34.86 o 
   2   2   8     2874.08     2776.70     33.97 o 
   3   2   8     5011.17     5136.22     53.85 o 
   4   2   8     8232.79     8402.97     90.28 o 
   5   2   8       38.80       72.01      5.99 o 
   6   2   8     6624.93     6773.42    102.22 o 
   7   2   8      356.50      347.57     15.41 o 
   8   2   8       12.91       23.28      9.78 o 
   9   2   8      183.56      208.26     17.89 o 
  10   2   8     1023.08     1132.55     38.73 o 
   1   3   8      279.56      314.59      6.33 o 
   2   3   8     2401.20     2472.32     28.85 o 
   3   3   8      320.97      396.57      7.40 o 
   4   3   8      153.11      171.72      5.82 o 
   5   3   8      106.74      128.90      7.14 o 
   6   3   8     1266.59     1267.08     27.13 o 
   7   3   8       43.07       68.79     11.32 o 
   8   3   8       55.15       35.67     11.31 o 
   9   3   8      172.02      158.38     15.57 o 
  10   3   8      582.69      529.03     27.78 o 
   0   4   8     4717.69     4018.12     83.76 o 
   1   4   8      479.77      624.29     10.40 o 
   2   4   8     8214.77     8483.44     90.32 o 
   3   4   8     2607.98     2650.35     30.74 o 
   4   4   8     5765.18     5350.02     63.44 o 
   5   4   8     1452.91     1489.02     23.98 o 
   6   4   8     9013.88     8854.50    127.12 o 
   7   4   8      100.04       90.20     10.36 o 
   8   4   8     1113.72     1160.40     35.94 o 
   9   4   8      942.93     1001.19     33.93 o 
  10   4   8      845.18      931.22     61.30 o 
   1   5   8     2100.99     2091.68     27.64 o 
   2   5   8        3.95       -1.26      2.63 o 
   3   5   8     2272.88     2530.29     30.45 o 
   4   5   8      642.89      685.17     12.74 o 
   5   5   8      489.43      569.58     13.29 o 
   6   5   8      380.88      385.40     14.59 o 
   7   5   8       37.23       42.30      8.91 o 
   8   5   8      960.84      968.43     32.06 o 
   9   5   8     1094.31     1116.54     38.00 o 
  10   5   8       24.97       34.86     28.12 o 
   0   6   8    11448.59    10680.52    203.72 o 
   1   6   8      129.00      105.93      5.30 o 
   2   6   8     2751.57     2991.66     36.71 o 
   3   6   8     6261.24     6526.47     74.52 o 
   4   6   8     1551.65     1586.71     27.84 o 
   5   6   8       75.73       69.80      6.72 o 
   6   6   8     7769.24     7908.68    123.03 o 
   7   6   8       47.08       43.81     10.46 o 
   8   6   8      235.90      211.06     18.43 o 
   9   6   8      607.59      564.35     27.57 o 
  10   6   8     2114.39     2394.09    220.21 o 
   1   7   8    13840.97    15275.30    164.08 o 
   2   7   8      271.47      315.85     13.15 o 
   3   7   8     3466.88     3767.08     47.32 o 
   4   7   8      241.82      202.63      8.57 o 
   5   7   8     1101.84     1192.37     24.18 o 
   6   7   8       47.67       37.34      8.59 o 
   7   7   8     2189.32     2118.25     48.97 o 
   8   7   8      576.74      561.15     25.83 o 
   9   7   8       73.45       88.94     16.47 o 
   0   8   8    25824.43    25285.49    407.99 o 
   1   8   8     1519.83     1637.50     24.62 o 
   2   8   8      701.64      772.48     14.72 o 
   3   8   8      508.92      490.76     11.91 o 
   4   8   8     1644.63     1522.87     25.76 o 
   5   8   8      679.27      691.26     22.01 o 
   6   8   8     4735.61     5005.22     86.33 o 
   7   8   8       70.89       62.13     12.19 o 
   8   8   8      234.68      231.07     19.48 o 
   9   8   8     1217.65     1286.79     50.45 o 
   1   9   8     1661.97     1693.40     26.53 o 
   2   9   8     1311.42     1263.46     23.79 o 
   3   9   8       35.08       32.91      5.51 o 
   4   9   8       42.19       49.83      6.50 o 
   5   9   8      808.60      785.95     20.43 o 
   6   9   8      984.45      964.44     27.84 o 
   7   9   8       24.91       67.46     12.60 o 
   8   9   8     1222.55     1179.26     39.35 o 
   9   9   8      171.04      164.19     20.13 o 
   0  10   8     3890.66     3593.70     74.99 o 
   1  10   8      658.75      635.50     14.92 o 
   2  10   8     3978.16     3887.38     54.25 o 
   3  10   8     2338.18     2368.90     36.88 o 
   4  10   8     4519.99     4494.06     64.51 o 
   5  10   8      603.54      628.60     19.29 o 
   6  10   8      451.85      463.17     20.59 o 
   7  10   8       63.31       55.70     17.05 o 
   8  10   8       12.22        3.05     12.90 o 
   9  10   8      510.95      461.57     55.62 o 
   1  11   8      264.56      206.70     10.46 o 
   2  11   8       16.94       11.09      6.12 o 
   3  11   8      598.42      589.87     16.36 o 
   4  11   8      203.31      218.13     12.53 o 
   5  11   8        4.55       18.28      8.11 o 
   6  11   8      270.58      253.28     18.04 o 
   7  11   8       31.73       25.84     12.06 o 
   8  11   8        0.00        0.36     13.75 o 
   9  11   8       88.28      155.62     40.58 o 
   0  12   8     4582.74     4575.67    103.53 o 
   1  12   8      653.93      643.71     16.75 o 
   2  12   8      227.40      216.12     11.58 o 
   3  12   8      818.09      865.61     21.70 o 
   4  12   8     2710.78     2782.79     51.15 o 
   5  12   8       26.42       26.88      8.62 o 
   6  12   8     1771.58     1789.79     45.35 o 
   7  12   8      145.67      109.38     19.66 o 
   8  12   8      225.12      172.82     23.53 o 
   1  13   8      697.95      714.68     18.67 o 
   2  13   8     1785.72     1877.56     35.84 o 
   3  13   8      336.09      346.16     16.26 o 
   4  13   8        0.73       27.77      8.85 o 
   5  13   8       80.77       95.91     14.00 o 
   6  13   8      290.92      269.48     22.17 o 
   7  13   8        4.18       11.36     15.03 o 
   8  13   8       68.86       61.72     38.58 o 
   0  14   8     9706.15     9774.24    180.48 o 
   1  14   8     2586.09     2553.51     44.36 o 
   2  14   8     2180.09     2131.48     40.16 o 
   3  14   8     1796.59     1796.55     37.36 o 
   4  14   8     6711.46     6880.36    113.29 o 
   5  14   8       35.55       31.17     11.42 o 
   6  14   8     4031.13     4090.84     99.58 o 
   7  14   8      426.93      435.37     35.82 o 
   1  15   8        0.05        5.67      7.88 o 
   2  15   8     1139.80     1124.60     33.48 o 
   3  15   8     1134.21     1144.79     31.28 o 
   4  15   8      132.02      155.90     15.50 o 
   5  15   8       65.63       99.42     15.13 o 
   6  15   8      402.92      384.13     38.23 o 
   7  15   8        3.94      -20.82     30.19 o 
   0  16   8     2860.71     2943.31     90.12 o 
   1  16   8      377.13      372.87     19.80 o 
   2  16   8     5310.38     5218.80     95.50 o 
   3  16   8     1053.99     1059.33     30.51 o 
   4  16   8     5559.93     5779.88    108.90 o 
   5  16   8      170.31      153.65     19.84 o 
   6  16   8     1741.58     1942.40     80.05 o 
   1  17   8       55.90       62.54     12.50 o 
   2  17   8       50.44       37.71     11.60 o 
   3  17   8      111.91       85.97     13.84 o 
   4  17   8       52.69       54.74     13.63 o 
   5  17   8      221.32      212.87     24.53 o 
   6  17   8       27.05      -27.25     32.95 o 
   0  18   8     2995.96     3102.36     96.27 o 
   1  18   8      684.37      695.42     27.74 o 
   2  18   8      778.53      800.40     29.87 o 
   3  18   8        9.54        1.32     11.74 o 
   4  18   8     4937.93     5112.23    114.43 o 
   5  18   8        8.78       16.90     25.31 o 
   1  19   8      104.67      119.00     15.40 o 
   2  19   8       42.01       16.79     12.70 o 
   3  19   8      116.12       94.07     15.93 o 
   4  19   8      189.14      185.22     24.96 o 
   0  20   8     3136.11     3202.63    113.58 o 
   1  20   8       28.13       42.17     12.99 o 
   2  20   8      274.97      271.11     24.32 o 
   3  20   8      227.25      190.53     25.36 o 
   1  21   8       23.62       90.34     50.82 o 
   1   1   9    12315.28    11955.88    151.46 o 
   2   1   9     2021.22     1855.30     26.20 o 
   3   1   9     4301.87     4682.75     48.93 o 
   4   1   9     9086.62     9571.67    103.75 o 
   5   1   9     6989.81     6685.38     87.28 o 
   6   1   9     3184.57     3129.03     52.26 o 
   7   1   9      909.18      882.35     25.44 o 
   8   1   9      795.96      732.74     25.71 o 
   9   1   9     2117.52     2121.87     53.71 o 
  10   1   9     1190.20     1211.76     36.82 o 
   0   2   9        1.79       19.68      4.39 o 
   1   2   9      268.85      239.26      5.31 o 
   2   2   9      174.71      171.36      4.85 o 
   3   2   9        5.57        8.84      2.14 o 
   4   2   9      529.77      541.38      9.61 o 
   5   2   9     3734.59     3687.01     51.75 o 
   6   2   9     1696.08     1545.24     30.92 o 
   7   2   9      483.13      453.51     17.85 o 
   8   2   9      765.77      742.66     26.05 o 
   9   2   9        0.25        4.37     10.18 o 
  10   2   9      320.56      353.44     21.92 o 
   1   3   9     8800.00     8306.62     91.84 o 
   2   3   9     8636.34     8506.21     96.22 o 
   3   3   9       53.04       27.78      2.76 o 
   4   3   9     1977.51     1940.49     24.50 o 
   5   3   9    15231.30    14932.72    185.74 o 
   6   3   9        5.70       12.26      6.30 o 
   7   3   9      672.89      672.63     21.40 o 
   8   3   9      760.57      712.57     27.37 o 
   9   3   9      314.83      324.95     20.42 o 
  10   3   9       99.99      120.97     16.00 o 
   0   4   9    20208.37    22551.04    328.02 o 
   1   4   9      200.58      177.49      4.95 o 
   2   4   9      631.11      735.01     11.09 o 
   3   4   9       15.36       14.06      2.75 o 
   4   4   9      518.81      514.75     13.91 o 
   5   4   9      945.68      945.41     18.82 o 
   6   4   9     1376.36     1298.81     27.93 o 
   7   4   9      284.73      280.35     15.54 o 
   8   4   9      679.97      628.14     24.40 o 
   9   4   9      142.07       72.88     13.79 o 
  10   4   9      399.59      447.22     36.12 o 
   1   5   9    14368.97    14459.64    165.49 o 
   2   5   9       88.04       72.13      4.05 o 
   3   5   9        3.15       -1.16      2.64 o 
   4   5   9     1723.36     1738.97     25.68 o 
   5   5   9     9885.64     9812.59    125.96 o 
   6   5   9      481.59      510.82     17.05 o 
   7   5   9     1894.77     1948.27     41.75 o 
   8   5   9     1438.62     1419.46     40.37 o 
   9   5   9      143.77      114.07     15.09 o 
  10   5   9       15.21       20.27     21.17 o 
   0   6   9    20690.40    23237.49    388.03 o 
   1   6   9     1131.97     1237.12     20.70 o 
   2   6   9      869.71      991.43     15.75 o 
   3   6   9      412.82      396.82      9.23 o 
   4   6   9      312.38      321.33      9.56 o 
   5   6   9      500.38      511.32     14.27 o 
   6   6   9     4913.33     4712.08     80.97 o 
   7   6   9        2.74       15.50      9.11 o 
   8   6   9     1014.48     1003.65     35.21 o 
   9   6   9       26.71       61.75     13.95 o 
  10   6   9       41.69      109.81     57.41 o 
   1   7   9    33913.90    34337.45    379.23 o 
   2   7   9    14789.29    15199.23    170.41 o 
   3   7   9     1295.25     1200.31     21.36 o 
   4   7   9      503.77      473.33     12.52 o 
   5   7   9     7735.37     7532.44    112.31 o 
   6   7   9       11.22       18.81      8.13 o 
   7   7   9     3591.23     3511.25     75.21 o 
   8   7   9      712.53      741.28     29.90 o 
   9   7   9     1857.42     1645.99     49.30 o 
   0   8   9     8644.97     9092.86    159.32 o 
   1   8   9    18931.96    20337.27    239.34 o 
   2   8   9     1823.46     1738.05     27.27 o 
   3   8   9     1273.28     1277.53     26.24 o 
   4   8   9     1202.35     1209.65     23.42 o 
   5   8   9      226.20      237.41     13.03 o 
   6   8   9       87.13       87.65     11.10 o 
   7   8   9      175.75      201.95     16.76 o 
   8   8   9       78.57       86.84     14.03 o 
   9   8   9       18.58       -1.99     13.20 o 
   1   9   9     4776.39     4522.09     60.84 o 
   2   9   9      121.78      143.52      7.91 o 
   3   9   9     6725.00     6556.52     85.38 o 
   4   9   9     2096.04     1984.26     33.83 o 
   5   9   9       55.32       67.71      9.22 o 
   6   9   9      312.48      330.11     17.84 o 
   7   9   9     2785.66     2749.00     63.52 o 
   8   9   9      671.50      652.31     36.79 o 
   9   9   9     2499.40     2437.90     69.99 o 
   0  10   9       51.06       15.64      7.41 o 
   1  10   9      677.64      766.14     22.02 o 
   2  10   9     1167.26     1234.43     23.93 o 
   3  10   9     1855.29     1861.76     31.53 o 
   4  10   9      295.50      298.93     13.00 o 
   5  10   9       53.78       39.76      8.87 o 
   6  10   9       68.29       51.15     10.49 o 
   7  10   9      397.54      410.30     22.48 o 
   8  10   9       42.21       22.77     13.30 o 
   9  10   9      247.26      222.09     30.14 o 
   1  11   9     4215.32     4047.59     58.53 o 
   2  11   9     1514.82     1552.02     28.86 o 
   3  11   9     1466.73     1403.90     27.34 o 
   4  11   9       35.07       37.78      7.65 o 
   5  11   9     1773.76     1896.78     43.82 o 
   6  11   9      288.21      251.79     17.90 o 
   7  11   9     2112.34     2020.07     52.22 o 
   8  11   9      154.30      125.74     24.19 o 
   0  12   9      525.52      543.70     24.06 o 
   1  12   9      492.01      515.46     15.14 o 
   2  12   9      940.80      881.39     20.91 o 
   3  12   9      606.95      609.24     20.07 o 
   4  12   9      365.39      377.07     16.30 o 
   5  12   9       12.54       11.07      9.55 o 
   6  12   9       14.99       21.23     10.74 o 
   7  12   9        8.98       29.51     14.57 o 
   8  12   9       61.75       58.93     16.81 o 
   1  13   9     2709.55     2659.32     43.49 o 
   2  13   9      154.04      162.36     11.20 o 
   3  13   9      189.10      164.10     11.67 o 
   4  13   9       80.89       60.72      9.90 o 
   5  13   9     5775.84     5878.30    106.57 o 
   6  13   9      526.39      499.58     27.03 o 
   7  13   9      855.20      950.96     42.95 o 
   8  13   9        4.46      -28.37     57.41 o 
   0  14   9       75.31       92.37     13.21 o 
   1  14   9      998.67     1030.45     26.86 o 
   2  14   9       20.61        8.38      7.32 o 
   3  14   9        2.24       -7.67      7.67 o 
   4  14   9      832.91      821.24     27.90 o 
   5  14   9        0.12        7.02     11.16 o 
   6  14   9      168.67      202.69     19.95 o 
   7  14   9       43.66       24.58     18.38 o 
   1  15   9     4029.43     4091.05     67.01 o 
   2  15   9      892.55      928.14     26.32 o 
   3  15   9      468.50      484.82     25.03 o 
   4  15   9       39.76       39.83     11.23 o 
   5  15   9     2519.12     2514.15     65.64 o 
   6  15   9       17.44       10.44     12.86 o 
   7  15   9     1959.43     1980.79    116.94 o 
   0  16   9        0.31        2.94     11.14 o 
   1  16   9       34.90       19.01      9.81 o 
   2  16   9     1712.29     1776.65     41.57 o 
   3  16   9      130.10      115.59     13.11 o 
   4  16   9      431.90      482.59     22.75 o 
   5  16   9        7.51        7.87     12.04 o 
   6  16   9        3.83       14.29     17.26 o 
   1  17   9     3051.59     3036.15     69.34 o 
   2  17   9        2.66        9.07     10.16 o 
   3  17   9      635.82      678.62     31.04 o 
   4  17   9      356.87      411.84     26.32 o 
   5  17   9      372.55      393.17     29.98 o 
   6  17   9      130.37      162.88     50.78 o 
   0  18   9      271.58      317.80     29.66 o 
   1  18   9      171.05      161.94     16.48 o 
   2  18   9      240.43      222.41     18.38 o 
   3  18   9       17.56       25.45     12.69 o 
   4  18   9       44.58       74.29     15.36 o 
   5  18   9       96.81       34.28     26.52 o 
   1  19   9     1136.27     1240.50     38.58 o 
   2  19   9       58.27       36.96     13.07 o 
   3  19   9       68.06       71.50     14.72 o 
   4  19   9     1088.70     1208.31     79.40 o 
   0  20   9      352.54      357.67     32.40 o 
   1  20   9     1187.09     1210.19     38.48 o 
   2  20   9        5.37        3.82     19.39 o 
   3  20   9       13.87       -3.71     23.91 o 
   1  21   9      611.20      583.47     88.46 o 
   0   0  10      183.52      139.58     17.39 o 
   1   0  10    13966.70    13563.62    242.77 o 
   2   0  10     7401.69     8125.89    160.65 o 
   3   0  10    46572.98    48285.62    796.27 o 
   4   0  10      607.41      648.11     15.42 o 
   5   0  10      144.63      195.16     12.25 o 
   6   0  10      127.18      106.41     12.25 o 
   7   0  10     3265.46     3068.68     85.02 o 
   8   0  10       10.37        2.86     12.83 o 
   9   0  10     1211.32     1189.63     48.31 o 
  10   0  10      518.26      459.63     33.11 o 
   1   1  10     5171.48     5492.40     67.77 o 
   2   1  10      598.26      496.11     13.47 o 
   3   1  10     2688.10     2868.71     37.08 o 
   4   1  10       77.95       75.93      4.56 o 
   5   1  10      116.48      110.32      6.90 o 
   6   1  10      204.67      150.06      9.57 o 
   7   1  10      185.75      182.84     13.46 o 
   8   1  10        1.89       37.33     10.31 o 
   9   1  10       29.89       12.71     10.67 o 
  10   1  10       18.32        4.60     11.16 o 
   0   2  10     1275.16     1591.33     37.09 o 
   1   2  10     7273.76     7922.77     98.48 o 
   2   2  10      216.04      219.72      5.59 o 
   3   2  10    13784.81    13239.04    141.39 o 
   4   2  10       99.09       53.10      3.81 o 
   5   2  10        7.07       -0.09      4.47 o 
   6   2  10       66.30       38.50      6.94 o 
   7   2  10     3925.54     3888.25     71.64 o 
   8   2  10      794.51      778.06     25.55 o 
   9   2  10     3830.49     3789.81    105.92 o 
  10   2  10     1417.10     1376.18     40.69 o 
   1   3  10      175.66      202.50      5.31 o 
   2   3  10    12867.45    13464.28    161.43 o 
   3   3  10     1163.57     1247.53     17.66 o 
   4   3  10     2001.55     2117.83     27.11 o 
   5   3  10       19.47       23.22      5.05 o 
   6   3  10      445.07      451.62     14.97 o 
   7   3  10      291.77      279.21     15.25 o 
   8   3  10       59.79       72.94     12.40 o 
   9   3  10       68.31       65.69     12.53 o 
  10   3  10        0.41      -10.15     13.28 o 
   0   4  10      490.60      444.25     12.79 o 
   1   4  10     7934.58     8255.21     91.41 o 
   2   4  10     7761.63     7963.20     90.34 o 
   3   4  10    18956.46    18852.40    192.60 o 
   4   4  10      824.55      721.31     13.27 o 
   5   4  10      128.28      117.45      8.13 o 
   6   4  10     3108.88     3024.33     53.87 o 
   7   4  10     3818.09     3777.63     68.98 o 
   8   4  10      105.59       95.57     13.89 o 
   9   4  10     1634.97     1703.65     47.02 o 
  10   4  10       55.08       13.34     15.18 o 
   1   5  10     1575.17     1621.68     26.10 o 
   2   5  10      662.12      736.08     11.49 o 
   3   5  10     1011.27     1088.33     15.69 o 
   4   5  10      339.09      332.62      8.99 o 
   5   5  10       13.41       21.64      5.52 o 
   6   5  10     1045.22     1029.88     25.10 o 
   7   5  10      173.51      194.49     14.42 o 
   8   5  10       60.27       92.08     12.19 o 
   9   5  10       55.90       44.51     12.85 o 
  10   5  10      165.68      190.12     71.43 o 
   0   6  10     6486.40     6287.59    154.84 o 
   1   6  10    54710.75    58512.06    641.45 o 
   2   6  10      797.48      837.81     13.75 o 
   3   6  10    10640.04    10134.51    116.30 o 
   4   6  10     2931.30     2842.60     41.43 o 
   5   6  10     4002.27     3904.74     62.38 o 
   6   6  10      150.28      178.68     16.07 o 
   7   6  10     2045.24     2007.69     47.35 o 
   8   6  10      155.73      158.41     16.20 o 
   9   6  10     3192.09     3120.79     75.85 o 
  10   6  10      656.90      730.77     58.43 o 
   1   7  10       34.12       71.22      4.95 o 
   2   7  10       19.10       21.85      4.20 o 
   3   7  10      855.41      881.62     16.66 o 
   4   7  10      597.34      590.35     14.74 o 
   5   7  10     1699.46     1763.89     33.71 o 
   6   7  10      247.37      270.91     14.84 o 
   7   7  10     2195.00     2216.39     50.56 o 
   8   7  10      113.26      143.44     15.92 o 
   9   7  10      199.12      171.55     22.34 o 
   0   8  10    24052.95    24294.38    432.38 o 
   1   8  10    13503.46    13429.91    160.40 o 
   2   8  10      159.25      173.05      7.93 o 
   3   8  10     8038.55     7565.58     98.75 o 
   4   8  10      360.91      295.31     11.05 o 
   5   8  10      284.45      265.52     13.58 o 
   6   8  10     2285.08     2314.62     48.91 o 
   7   8  10     7616.77     7509.91    135.69 o 
   8   8  10      118.01      134.35     15.69 o 
   9   8  10     1288.59     1273.13     57.05 o 
   1   9  10      863.56      770.24     21.79 o 
   2   9  10       32.53       25.08      5.14 o 
   3   9  10      807.52      802.93     17.45 o 
   4   9  10      900.98      874.50     19.55 o 
   5   9  10     1666.81     1644.24     36.21 o 
   6   9  10     1047.72     1058.06     29.41 o 
   7   9  10      352.68      328.42     20.18 o 
   8   9  10       58.15       97.60     14.51 o 
   9   9  10       28.53        9.44     11.92 o 
   0  10  10     4996.72     4765.80     95.77 o 
   1  10  10     6368.66     6175.40     83.08 o 
   2  10  10       24.93       19.68      5.72 o 
   3  10  10     2203.28     2035.93     33.80 o 
   4  10  10     2983.11     2874.63     47.42 o 
   5  10  10      321.18      314.89     16.06 o 
   6  10  10     1154.86     1213.54     32.91 o 
   7  10  10     5203.22     5009.35    102.17 o 
   8  10  10      451.31      411.89     24.14 o 
   9  10  10       22.77      -22.17     22.17 o 
   1  11  10     1358.76     1430.26     26.54 o 
   2  11  10     2068.06     2052.35     35.42 o 
   3  11  10      283.18      299.84     12.77 o 
   4  11  10      498.89      516.18     16.74 o 
   5  11  10       15.91       21.52      9.02 o 
   6  11  10      101.44       95.86     12.34 o 
   7  11  10      347.63      377.27     22.29 o 
   8  11  10        0.09       -6.76     18.58 o 
   0  12  10     5249.89     5215.96    102.14 o 
   1  12  10     4405.92     4485.05     66.85 o 
   2  12  10      468.86      412.71     14.56 o 
   3  12  10      373.98      389.19     15.05 o 
   4  12  10     1298.11     1286.44     29.93 o 
   5  12  10      998.45     1011.42     31.33 o 
   6  12  10      642.95      706.43     30.28 o 
   7  12  10     2597.40     2576.07     62.40 o 
   8  12  10      381.38      374.28     28.31 o 
   1  13  10      171.88      185.66     11.08 o 
   2  13  10      546.06      568.83     17.29 o 
   3  13  10        0.67        5.37      6.85 o 
   4  13  10       67.28       57.44      9.88 o 
   5  13  10      596.81      606.91     23.74 o 
   6  13  10      128.19      148.43     15.65 o 
   7  13  10       41.05       11.05     17.11 o 
   8  13  10       22.97        7.53     41.41 o 
   0  14  10     1584.58     1588.44     42.92 o 
   1  14  10     7635.78     7735.65    109.51 o 
   2  14  10      334.84      333.50     15.72 o 
   3  14  10      850.50      888.06     24.51 o 
   4  14  10     1071.85     1041.55     27.83 o 
   5  14  10        7.91       12.62     10.56 o 
   6  14  10      102.18      116.82     17.32 o 
   7  14  10     1785.64     1823.13     59.65 o 
   1  15  10      791.38      772.14     23.07 o 
   2  15  10     1722.47     1757.27     37.50 o 
   3  15  10      169.97      174.24     13.89 o 
   4  15  10      684.32      738.95     25.59 o 
   5  15  10       13.94        6.32     11.54 o 
   6  15  10        3.52        4.25     12.68 o 
   7  15  10        0.24       52.70     56.46 o 
   0  16  10     1331.90     1307.91     44.28 o 
   1  16  10      104.13       92.36     11.89 o 
   2  16  10      153.04      123.04     13.71 o 
   3  16  10      509.47      560.20     22.66 o 
   4  16  10       33.55       32.00     11.87 o 
   5  16  10     1314.18     1261.02     42.77 o 
   6  16  10      482.64      476.69     31.23 o 
   1  17  10       49.50       39.50     10.79 o 
   2  17  10      536.40      535.53     26.10 o 
   3  17  10      193.72      155.91     14.59 o 
   4  17  10      296.76      256.28     19.34 o 
   5  17  10      225.58      179.81     25.88 o 
   6  17  10      147.65      104.43     35.28 o 
   0  18  10      268.72      234.01     25.88 o 
   1  18  10      152.99      135.15     15.29 o 
   2  18  10      240.29      194.41     17.76 o 
   3  18  10     1566.19     1572.11     45.90 o 
   4  18  10        1.77       11.36     12.45 o 
   5  18  10       21.16      -26.59     26.59 o 
   1  19  10       50.51       27.06     12.14 o 
   2  19  10       32.71       24.84     12.88 o 
   3  19  10      486.56      469.32     24.96 o 
   4  19  10        9.59      -21.86     21.86 o 
   0  20  10      960.45      922.08     47.77 o 
   1  20  10     1444.03     1631.29     46.09 o 
   2  20  10      379.90      378.61     33.24 o 
   3  20  10      230.03      187.94     44.21 o 
   1   1  11     1734.33     1715.35     29.35 o 
   2   1  11    23389.24    22840.84    269.75 o 
   3   1  11     1020.20     1061.33     16.43 o 
   4   1  11     1317.79     1158.11     23.55 o 
   5   1  11     3131.23     3153.12     47.75 o 
   6   1  11     2646.43     2587.32     42.09 o 
   7   1  11       12.50        6.69      8.17 o 
   8   1  11     6123.55     6080.08    104.73 o 
   9   1  11      250.52      248.09     18.21 o 
  10   1  11      325.45      338.62     24.14 o 
   0   2  11      332.66      347.09      9.34 o 
   1   2  11    14263.58    14561.34    165.88 o 
   2   2  11      465.63      542.94      9.48 o 
   3   2  11     1825.87     1775.93     24.03 o 
   4   2  11      165.73      164.19      6.51 o 
   5   2  11      105.99      119.17      7.57 o 
   6   2  11     2682.77     2514.98     41.41 o 
   7   2  11      482.62      533.09     20.03 o 
   8   2  11       71.03       66.08     10.87 o 
   9   2  11       29.46       56.59     11.93 o 
  10   2  11        1.90       33.17     15.72 o 
   1   3  11       20.42       11.41      2.17 o 
   2   3  11    45236.72    47331.84    543.42 o 
   3   3  11      638.46      598.27     13.54 o 
   4   3  11     9143.60     8818.08    101.53 o 
   5   3  11        3.57        6.40      4.91 o 
   6   3  11     1376.76     1392.57     28.04 o 
   7   3  11      255.49      248.49     14.81 o 
   8   3  11     3603.11     3618.14     71.87 o 
   9   3  11        1.84       -2.22     10.90 o 
  10   3  11      435.17      426.63     28.81 o 
   0   4  11      253.69      275.10      9.00 o 
   1   4  11    15741.84    16988.76    177.32 o 
   2   4  11        5.12       12.11      2.87 o 
   3   4  11      732.60      824.23     14.32 o 
   4   4  11     2497.90     2592.78     35.51 o 
   5   4  11     2157.45     2006.88     35.10 o 
   6   4  11     1016.00      985.87     25.27 o 
   7   4  11      628.47      603.78     20.45 o 
   8   4  11       34.40       25.67     10.97 o 
   9   4  11      396.79      382.09     22.18 o 
  10   4  11       80.37      134.16     23.49 o 
   1   5  11       86.91       68.36      3.86 o 
   2   5  11     3151.06     2758.51     36.60 o 
   3   5  11      730.13      857.38     13.71 o 
   4   5  11    16764.18    17170.82    213.08 o 
   5   5  11       64.50       65.95      7.01 o 
   6   5  11      269.98      293.33     14.31 o 
   7   5  11     1953.32     1911.91     42.71 o 
   8   5  11     6351.77     6208.89    116.50 o 
   9   5  11      110.41      113.44     14.95 o 
  10   5  11      756.01      756.76     48.91 o 
   0   6  11     1274.69     1253.52     34.95 o 
   1   6  11      245.33      288.99      8.25 o 
   2   6  11      678.96      660.99     11.95 o 
   3   6  11       70.64       78.82      5.29 o 
   4   6  11      154.74      143.48      7.69 o 
   5   6  11     2571.96     2484.27     43.13 o 
   6   6  11      187.20      197.17     12.62 o 
   7   6  11      404.93      401.67     18.50 o 
   8   6  11      244.66      287.32     22.21 o 
   9   6  11       12.94       38.61     12.42 o 
  10   6  11       13.07       35.76     37.64 o 
   1   7  11      975.29      869.88     15.56 o 
   2   7  11    17821.96    17780.46    208.48 o 
   3   7  11      439.40      445.59     11.01 o 
   4   7  11     1549.63     1486.57     26.95 o 
   5   7  11     5700.19     5720.95     87.46 o 
   6   7  11       12.38        9.98      7.51 o 
   7   7  11       21.91       18.91      9.85 o 
   8   7  11     5723.62     5677.80    113.36 o 
   9   7  11      573.80      541.99     31.65 o 
   0   8  11     2938.05     3279.52     72.19 o 
   1   8  11       32.53       49.96      5.15 o 
   2   8  11      109.22      110.93      6.85 o 
   3   8  11      669.33      658.18     19.69 o 
   4   8  11     1089.44     1050.94     21.11 o 
   5   8  11     1363.55     1408.93     31.74 o 
   6   8  11      612.39      559.87     20.34 o 
   7   8  11      703.76      700.74     25.10 o 
   8   8  11       56.98       50.37     12.17 o 
   9   8  11        2.27       32.25     12.73 o 
   1   9  11     2074.87     2036.05     32.46 o 
   2   9  11     8699.55     8475.56    112.84 o 
   3   9  11      896.07      936.38     19.46 o 
   4   9  11      185.36      206.14     10.91 o 
   5   9  11       24.53       32.38      8.26 o 
   6   9  11      373.92      399.97     18.30 o 
   7   9  11     1549.00     1533.78     40.18 o 
   8   9  11     4431.85     4435.28     93.55 o 
   9   9  11      260.37      235.79     32.34 o 
   0  10  11       31.35       41.59      8.26 o 
   1  10  11      117.96      107.12      8.50 o 
   2  10  11     1481.99     1423.71     26.52 o 
   3  10  11      416.22      375.84     12.79 o 
   4  10  11     2297.62     2221.47     39.29 o 
   5  10  11     1501.29     1441.94     33.61 o 
   6  10  11       18.62       26.93      9.88 o 
   7  10  11       20.02       39.14     11.39 o 
   8  10  11      417.23      372.89     22.32 o 
   9  10  11        2.32      -16.86     16.86 o 
   1  11  11      575.17      570.96     15.50 o 
   2  11  11    10135.25     9692.96    129.99 o 
   3  11  11      979.67      968.51     21.55 o 
   4  11  11       21.00       22.07      7.34 o 
   5  11  11       18.44       15.05      8.94 o 
   6  11  11     2850.44     2929.03     60.69 o 
   7  11  11      228.02      230.89     18.01 o 
   8  11  11     1689.96     1732.01     72.25 o 
   0  12  11      244.26      280.81     23.01 o 
   1  12  11     6101.05     6015.50     85.69 o 
   2  12  11     1089.31     1040.37     22.94 o 
   3  12  11     6372.10     6344.34     90.11 o 
   4  12  11        0.02       16.12      7.27 o 
   5  12  11       16.59       27.94     10.38 o 
   6  12  11      833.29      820.59     27.99 o 
   7  12  11     1173.79     1196.62     39.17 o 
   8  12  11       42.12       48.10     17.98 o 
   1  13  11     3719.92     3603.51     56.94 o 
   2  13  11     2740.45     2727.25     45.60 o 
   3  13  11       35.73       19.02      7.79 o 
   4  13  11     1985.80     1995.42     41.07 o 
   5  13  11      423.23      395.28     20.42 o 
   6  13  11      643.55      673.12     26.71 o 
   7  13  11      445.43      427.08     33.36 o 
   8  13  11     1419.97     1426.67    127.99 o 
   0  14  11        2.08       25.99     10.70 o 
   1  14  11      661.75      698.32     19.15 o 
   2  14  11      437.97      400.89     16.58 o 
   3  14  11        2.00       -2.20      8.14 o 
   4  14  11       38.80       38.53      9.60 o 
   5  14  11        1.66       -0.79      9.36 o 
   6  14  11        8.26       -9.12     11.56 o 
   7  14  11        1.64       29.23     14.64 o 
   1  15  11      304.23      318.70     15.11 o 
   2  15  11     2266.35     2351.39     44.24 o 
   3  15  11      333.75      331.92     17.16 o 
   4  15  11     2156.14     2241.95     47.87 o 
   5  15  11      362.58      341.17     22.27 o 
   6  15  11      648.72      622.79     33.44 o 
   7  15  11      168.62      148.30     44.23 o 
   0  16  11      179.47      162.55     24.08 o 
   1  16  11     1003.81      977.50     25.22 o 
   2  16  11       55.62       44.75     10.67 o 
   3  16  11       53.60       46.97     11.19 o 
   4  16  11       85.46      101.87     15.27 o 
   5  16  11      117.15      102.39     21.04 o 
   6  16  11       30.66       77.11     17.07 o 
   1  17  11      582.85      617.56     26.51 o 
   2  17  11     2691.35     2832.65     62.64 o 
   3  17  11      622.86      622.00     23.44 o 
   4  17  11      397.17      301.64     21.34 o 
   5  17  11        6.69        5.24     14.33 o 
   6  17  11       60.88       41.33     35.76 o 
   0  18  11       62.46       25.24     16.91 o 
   1  18  11       46.47       48.87     12.04 o 
   2  18  11      116.76      117.88     14.96 o 
   3  18  11      117.82       96.47     13.76 o 
   4  18  11       29.70       23.47     13.93 o 
   5  18  11        3.29        0.80     30.75 o 
   1  19  11        4.75        4.46     11.68 o 
   2  19  11      720.63      765.06     29.74 o 
   3  19  11       10.50       -2.81     11.00 o 
   4  19  11      497.16      510.06     75.12 o 
   0  20  11       52.63       70.76     19.82 o 
   1  20  11       53.50       48.87     14.39 o 
   2  20  11        0.40       41.03     19.97 o 
   3  20  11        1.26      -14.80     20.28 o 
   0   0  12     5562.85     4366.57    130.87 o 
   1   0  12    21116.87    20478.56    382.73 o 
   2   0  12    20659.76    22340.68    395.57 o 
   3   0  12     4159.71     4238.10     73.01 o 
   4   0  12    34318.90    33490.53    670.90 o 
   5   0  12     1704.80     1748.62     39.67 o 
   6   0  12       78.09       63.55     11.26 o 
   7   0  12     4514.28     4431.52    114.41 o 
   8   0  12     2070.11     1901.75     61.57 o 
   9   0  12      971.84      992.19     45.78 o 
  10   0  12     2379.49     2280.99     81.25 o 
   1   1  12     5587.95     5980.96     77.12 o 
   2   1  12      105.50       80.69      4.26 o 
   3   1  12     2171.84     2233.46     32.43 o 
   4   1  12     1744.43     1619.18     36.49 o 
   5   1  12      599.61      599.43     12.89 o 
   6   1  12     6530.52     6609.20     93.62 o 
   7   1  12     1885.09     1886.91     41.39 o 
   8   1  12      302.77      265.57     15.49 o 
   9   1  12        7.66        8.75     10.29 o 
  10   1  12       21.34       15.43     11.68 o 
   0   2  12     9096.45     7610.93    115.09 o 
   1   2  12     6765.61     6477.52     79.80 o 
   2   2  12     9193.06     9656.68    111.65 o 
   3   2  12    12669.28    12655.35    148.81 o 
   4   2  12     9535.60     9835.60    141.28 o 
   5   2  12     1395.79     1248.42     26.22 o 
   6   2  12     4836.81     4650.94     66.86 o 
   7   2  12     6684.02     6353.68    106.20 o 
   8   2  12       58.32       55.42     10.35 o 
   9   2  12      118.36      139.01     14.34 o 
  10   2  12     2158.43     2201.48     74.49 o 
   1   3  12        2.52        5.00      2.48 o 
   2   3  12       24.90       18.41      3.49 o 
   3   3  12      366.43      378.22      8.09 o 
   4   3  12      207.18      235.88      8.47 o 
   5   3  12      151.51      146.13      7.41 o 
   6   3  12      809.95      802.67     19.00 o 
   7   3  12      493.97      516.34     18.71 o 
   8   3  12       43.63       50.90     10.02 o 
   9   3  12       23.90       32.59     11.22 o 
  10   3  12       77.98       82.17     17.16 o 
   0   4  12    31873.47    32159.40    468.18 o 
   1   4  12     3547.72     3459.70     39.69 o 
   2   4  12      571.47      448.72      8.99 o 
   3   4  12    18020.48    18551.46    207.08 o 
   4   4  12     7686.63     7594.01    107.38 o 
   5   4  12      558.44      588.24     15.43 o 
   6   4  12     1995.91     2019.27     38.15 o 
   7   4  12     1090.80     1030.45     34.28 o 
   8   4  12      738.89      711.67     29.31 o 
   9   4  12      677.45      695.71     27.76 o 
  10   4  12     4168.66     4113.36    129.92 o 
   1   5  12        0.68       -2.49      2.49 o 
   2   5  12      698.73      775.69     13.41 o 
   3   5  12      703.40      739.82     13.92 o 
   4   5  12       90.49      109.23      6.18 o 
   5   5  12     2691.38     2584.27     42.83 o 
   6   5  12      291.38      306.84     13.37 o 
   7   5  12     2064.76     2015.81     44.19 o 
   8   5  12       30.11       49.12     10.33 o 
   9   5  12       30.51       17.82     11.73 o 
  10   5  12      134.73      110.70     32.75 o 
   0   6  12    15343.86    15563.37    232.25 o 
   1   6  12      352.76      308.37      7.04 o 
   2   6  12       22.72        8.89      3.03 o 
   3   6  12      342.34      365.81      8.94 o 
   4   6  12     2519.75     2365.74     37.46 o 
   5   6  12     1255.72     1154.37     24.23 o 
   6   6  12     1097.42     1146.41     29.87 o 
   7   6  12      623.01      613.32     24.04 o 
   8   6  12     1065.51      967.68     30.08 o 
   9   6  12       54.62       68.09     13.73 o 
   1   7  12       61.78       75.45      5.19 o 
   2   7  12      655.16      725.11     18.75 o 
   3   7  12       13.87       16.29      4.41 o 
   4   7  12       11.33       12.09      5.35 o 
   5   7  12       41.18       98.05      8.73 o 
   6   7  12      284.47      310.58     22.13 o 
   7   7  12       17.90       29.85      9.77 o 
   8   7  12      521.37      505.34     23.20 o 
   9   7  12       11.09       29.56     11.95 o 
   0   8  12     1500.18     1246.37     30.25 o 
   1   8  12     1500.99     1338.35     22.21 o 
   2   8  12      322.27      302.34      9.86 o 
   3   8  12      724.12      622.03     14.47 o 
   4   8  12     2958.61     2867.37     47.10 o 
   5   8  12      416.35      393.51     14.56 o 
   6   8  12     1853.71     1893.85     42.11 o 
   7   8  12        4.40       18.18      9.55 o 
   8   8  12      248.45      250.21     21.34 o 
   9   8  12      326.63      285.73     21.00 o 
   1   9  12      826.44      819.03     18.54 o 
   2   9  12      870.75      930.38     20.22 o 
   3   9  12       81.74       87.87      7.26 o 
   4   9  12      118.94      108.36      9.26 o 
   5   9  12      510.13      550.23     18.07 o 
   6   9  12     1549.41     1612.61     38.33 o 
   7   9  12      124.77      121.82     13.29 o 
   8   9  12        3.61       29.22     11.42 o 
   9   9  12        2.23       24.83     13.39 o 
   0  10  12     3157.67     2959.47     61.95 o 
   1  10  12     1647.80     1584.98     27.83 o 
   2  10  12     3998.87     4074.32     59.60 o 
   3  10  12       25.35       24.09      7.44 o 
   4  10  12     2703.69     2785.91     48.92 o 
   5  10  12      218.02      212.04     13.64 o 
   6  10  12     2321.45     2332.81     52.77 o 
   7  10  12      536.99      524.81     22.62 o 
   8  10  12      187.82      134.61     15.24 o 
   9  10  12      163.87      174.97     35.45 o 
   1  11  12       22.10       43.48      6.89 o 
   2  11  12      875.41      884.41     20.35 o 
   3  11  12       96.73      113.65      9.22 o 
   4  11  12      149.03      147.32     11.62 o 
   5  11  12        4.73       25.46      9.45 o 
   6  11  12      117.64      138.57     13.87 o 
   7  11  12       40.53       31.36     11.20 o 
   8  11  12        0.88        2.98     13.31 o 
   0  12  12     8422.59     8182.12    152.12 o 
   1  12  12     1551.61     1609.72     29.76 o 
   2  12  12       75.14       89.99      8.85 o 
   3  12  12     1676.08     1783.85     33.31 o 
   4  12  12     1824.49     1811.83     38.61 o 
   5  12  12        0.29        4.84      8.83 o 
   6  12  12     1131.80     1082.02     32.40 o 
   7  12  12      603.14      618.14     29.68 o 
   8  12  12      257.83      313.10     27.13 o 
   1  13  12       24.69       54.97      8.28 o 
   2  13  12       18.15        6.05      6.92 o 
   3  13  12        0.02        5.96      7.16 o 
   4  13  12      369.47      396.59     18.99 o 
   5  13  12        0.24        9.78     10.62 o 
   6  13  12       33.87       20.97     10.75 o 
   7  13  12       54.49       49.14     14.88 o 
   8  13  12      180.13      298.46     48.76 o 
   0  14  12    16033.93    15764.61    280.57 o 
   1  14  12       11.54       12.38      7.02 o 
   2  14  12      196.32      197.02     12.99 o 
   3  14  12      683.52      705.60     20.97 o 
   4  14  12     2160.27     2199.78     48.13 o 
   5  14  12       26.39       32.87     10.64 o 
   6  14  12     1953.85     1928.83     59.98 o 
   7  14  12      322.60      355.03     27.32 o 
   1  15  12      471.27      486.31     17.79 o 
   2  15  12      823.98      823.53     22.96 o 
   3  15  12      268.04      301.43     16.33 o 
   4  15  12      424.53      408.42     20.98 o 
   5  15  12       15.65       12.38     11.05 o 
   6  15  12       10.71        9.07     12.73 o 
   7  15  12       92.72       60.62     31.61 o 
   0  16  12     1468.83     1489.05     46.19 o 
   1  16  12      168.35      178.70     12.98 o 
   2  16  12     2424.47     2427.63     49.75 o 
   3  16  12     2517.67     2453.93     52.02 o 
   4  16  12      755.20      765.15     30.55 o 
   5  16  12       18.09       12.38     12.51 o 
   6  16  12     1977.95     2268.89     97.38 o 
   1  17  12        0.10       14.75      9.35 o 
   2  17  12      736.76      707.68     27.78 o 
   3  17  12      111.48      104.62     13.15 o 
   4  17  12      281.83      245.44     20.01 o 
   5  17  12      149.14      116.89     16.71 o 
   0  18  12     1713.57     1709.73     64.13 o 
   1  18  12     1982.75     1946.64     51.41 o 
   2  18  12       53.32       49.84     11.92 o 
   3  18  12      247.09      248.49     17.90 o 
   4  18  12     1190.47     1142.38     44.92 o 
   5  18  12        0.35      -25.13     33.45 o 
   1  19  12        0.39       -7.15     11.14 o 
   2  19  12      184.12      201.95     19.81 o 
   3  19  12        4.14       -5.13     15.02 o 
   4  19  12        6.53       25.60     79.05 o 
   0  20  12     2742.22     2971.50    119.38 o 
   1  20  12        3.39       -1.31     18.40 o 
   2  20  12       22.46       18.37     21.58 o 
   1   1  13     3224.70     2849.90     45.28 o 
   2   1  13      145.30      155.55      5.49 o 
   3   1  13       45.40       67.35      4.40 o 
   4   1  13      568.61      493.09     14.05 o 
   5   1  13     7506.31     7334.92    109.11 o 
   6   1  13     1156.01     1197.69     23.75 o 
   7   1  13        7.47       24.47      7.93 o 
   8   1  13      384.16      372.96     18.27 o 
   9   1  13      177.00      148.64     13.66 o 
  10   1  13       25.30       12.86     11.25 o 
   0   2  13     2890.61     2811.06     45.45 o 
   1   2  13     5746.64     6002.60     78.64 o 
   2   2  13     1004.49     1073.49     19.53 o 
   3   2  13       57.96       47.51      4.27 o 
   4   2  13     2250.46     2267.61     38.86 o 
   5   2  13     1851.08     1836.93     31.16 o 
   6   2  13        6.28        5.68      5.46 o 
   7   2  13       37.34       54.14      9.09 o 
   8   2  13       49.92       55.53      9.92 o 
   9   2  13      470.94      482.28     22.77 o 
  10   2  13      316.35      311.50     21.89 o 
   1   3  13    17293.23    16383.31    176.56 o 
   2   3  13    12714.49    13760.51    150.70 o 
   3   3  13      841.24      604.41     12.08 o 
   4   3  13        1.06       -0.31      4.71 o 
   5   3  13     7586.19     7575.09    105.63 o 
   6   3  13     1474.00     1493.88     27.41 o 
   7   3  13     1464.31     1401.61     34.13 o 
   8   3  13      603.93      648.39     22.36 o 
   9   3  13     1478.67     1458.08     39.60 o 
  10   3  13       44.30       59.51     13.63 o 
   0   4  13     7665.26     8163.45    123.19 o 
   1   4  13      352.48      365.95      8.38 o 
   2   4  13     7624.63     8245.39     94.24 o 
   3   4  13        3.08       -1.06      3.26 o 
   4   4  13     2029.68     1985.88     39.00 o 
   5   4  13     1465.68     1441.51     29.12 o 
   6   4  13       82.09      107.22      8.70 o 
   7   4  13      174.51      158.99     12.77 o 
   8   4  13       68.38       55.25     10.04 o 
   9   4  13        4.26        0.61      9.92 o 
  10   4  13        6.37       34.24     18.14 o 
   1   5  13     6822.34     6243.36     78.91 o 
   2   5  13       32.93       70.84      4.09 o 
   3   5  13      515.12      489.68     11.28 o 
   4   5  13       81.54       99.83      6.92 o 
   5   5  13     5823.30     5717.16     83.00 o 
   6   5  13      333.50      320.67     16.32 o 
   7   5  13     3793.85     3716.49     70.83 o 
   8   5  13      299.63      304.18     19.68 o 
   9   5  13      467.67      483.06     22.85 o 
   0   6  13      176.54      132.42      6.24 o 
   1   6  13       25.39       28.20      3.53 o 
   2   6  13       74.41      126.72      6.30 o 
   3   6  13       72.03       72.50      5.59 o 
   4   6  13      863.32      897.78     19.35 o 
   5   6  13     4117.66     4204.97     66.53 o 
   6   6  13       76.93       70.61      8.49 o 
   7   6  13       18.93        6.77      8.79 o 
   8   6  13       14.63       18.37     11.32 o 
   9   6  13      843.15      863.34     30.16 o 
   1   7  13     4642.84     4311.44     53.84 o 
   2   7  13     1001.26      988.96     18.39 o 
   3   7  13      555.35      505.15     11.99 o 
   4   7  13      341.86      334.22     11.70 o 
   5   7  13     6526.51     6548.85     98.84 o 
   6   7  13       19.77       24.68      7.84 o 
   7   7  13      420.57      429.53     19.78 o 
   8   7  13       97.72       81.64     13.94 o 
   9   7  13     1604.77     1701.42     58.26 o 
   0   8  13       18.53       13.37      6.43 o 
   1   8  13       93.27      121.59      6.64 o 
   2   8  13     1115.01     1163.76     20.41 o 
   3   8  13       60.93       38.23      5.65 o 
   4   8  13      401.02      414.40     13.55 o 
   5   8  13     1347.28     1339.14     28.37 o 
   6   8  13      233.75      256.51     14.47 o 
   7   8  13        0.01       11.01      8.91 o 
   8   8  13      196.41      177.79     18.53 o 
   9   8  13       10.62       14.00     11.89 o 
   1   9  13     6245.71     5948.39     79.93 o 
   2   9  13     1642.52     1612.42     28.11 o 
   3   9  13     1147.39     1085.65     21.74 o 
   4   9  13      553.86      544.38     16.14 o 
   5   9  13     4611.46     4645.33     77.36 o 
   6   9  13       31.52       35.51      9.34 o 
   7   9  13     1095.13     1041.26     30.87 o 
   8   9  13       19.38       -6.51     10.32 o 
   9   9  13     2109.90     2155.79     70.92 o 
   0  10  13     5321.50     5204.04     99.59 o 
   1  10  13        0.10       13.26      5.54 o 
   2  10  13     1818.09     1843.13     31.97 o 
   3  10  13      239.67      283.85     11.67 o 
   4  10  13       23.71       37.57      8.25 o 
   5  10  13     1234.84     1173.74     28.29 o 
   6  10  13       57.30       88.05     11.29 o 
   7  10  13       43.76       52.27     11.17 o 
   8  10  13      118.86       86.86     13.51 o 
   1  11  13    13380.41    13266.13    169.97 o 
   2  11  13     1867.97     1864.37     33.14 o 
   3  11  13     2265.64     2224.65     38.06 o 
   4  11  13      259.07      275.38     14.63 o 
   5  11  13     6353.29     6392.74    112.44 o 
   6  11  13        1.69        0.35      8.82 o 
   7  11  13      725.23      664.41     26.48 o 
   8  11  13      567.23      564.47     25.16 o 
   0  12  13     9689.86     9422.91    172.86 o 
   1  12  13     3101.30     3092.16     49.72 o 
   2  12  13      347.22      343.43     13.97 o 
   3  12  13       96.31      101.85      9.46 o 
   4  12  13      155.37      183.30     12.95 o 
   5  12  13       25.91       17.08      9.30 o 
   6  12  13       26.02       46.54     10.40 o 
   7  12  13      249.36      249.70     18.91 o 
   8  12  13       53.77       30.64     19.68 o 
   1  13  13     6755.76     6703.63     92.95 o 
   2  13  13       70.81       51.80      8.12 o 
   3  13  13       47.62       32.53      8.26 o 
   4  13  13      883.50      831.21     25.75 o 
   5  13  13     4987.55     4982.57     92.85 o 
   6  13  13        0.34       -6.78      9.42 o 
   7  13  13      186.68      190.24     21.23 o 
   0  14  13        0.11       21.06     11.06 o 
   1  14  13      544.03      546.80     17.18 o 
   2  14  13       98.97      114.11     10.62 o 
   3  14  13       65.68       47.03      9.33 o 
   4  14  13      252.05      252.91     16.82 o 
   5  14  13      167.69      145.07     15.08 o 
   6  14  13      311.24      292.20     19.45 o 
   7  14  13      242.21      193.50     25.34 o 
   1  15  13     2826.34     2895.28     48.90 o 
   2  15  13      782.12      787.99     22.50 o 
   3  15  13       99.07       92.79     11.13 o 
   4  15  13      137.68      117.17     13.07 o 
   5  15  13     3353.30     3383.50     72.71 o 
   6  15  13      773.25      874.44     41.23 o 
   7  15  13      601.12      483.71     71.52 o 
   0  16  13      192.89      159.40     17.85 o 
   1  16  13      233.66      231.02     14.33 o 
   2  16  13     1928.88     1930.63     40.77 o 
   3  16  13      162.61      125.86     13.16 o 
   4  16  13      128.16      127.11     15.29 o 
   5  16  13       38.57       34.29     13.07 o 
   6  16  13      357.56      457.16     43.95 o 
   1  17  13     2336.41     2286.14     46.91 o 
   2  17  13      346.22      334.59     18.72 o 
   3  17  13        4.51       -9.01      9.01 o 
   4  17  13      437.62      485.85     25.33 o 
   5  17  13     3282.04     3616.06    105.03 o 
   0  18  13      151.77      157.27     22.79 o 
   1  18  13        0.16       10.32     10.21 o 
   2  18  13      208.18      246.23     17.49 o 
   3  18  13        2.19       12.85     10.85 o 
   4  18  13       35.55       40.03     13.64 o 
   5  18  13       15.39       47.60     36.44 o 
   1  19  13      716.01      726.80     28.76 o 
   2  19  13      222.88      231.00     19.50 o 
   3  19  13      100.51      111.77     43.47 o 
   4  19  13        5.32       -9.41     52.70 o 
   0  20  13        0.76       22.51     23.71 o 
   1  20  13      217.77      233.49     36.37 o 
   2  20  13      501.50      557.71     67.29 o 
   0   0  14      395.20      501.58     21.36 o 
   1   0  14     4305.87     3848.20     80.74 o 
   2   0  14      551.25      532.77     20.71 o 
   3   0  14     8149.16     7772.27    135.47 o 
   4   0  14     1944.42     2068.57     60.92 o 
   5   0  14      170.34      214.08     15.95 o 
   6   0  14     2344.33     2585.05     63.58 o 
   7   0  14      735.83      791.63     31.65 o 
   8   0  14      100.38      116.87     26.09 o 
   9   0  14      112.92       70.39     16.86 o 
  10   0  14       73.81      102.75     25.53 o 
   1   1  14      202.83      207.53      7.07 o 
   2   1  14     2601.38     2684.68     39.99 o 
   3   1  14     3115.82     3236.84     44.82 o 
   4   1  14      147.25      168.18      9.24 o 
   5   1  14      247.81      281.46     12.28 o 
   6   1  14      149.60      153.35     11.15 o 
   7   1  14       26.59       19.99      8.37 o 
   8   1  14       28.38       39.22      8.83 o 
   9   1  14        6.38       -4.85      8.37 o 
  10   1  14       20.66      -14.17     14.17 o 
   0   2  14      782.24      605.32     19.87 o 
   1   2  14      396.07      322.86      7.41 o 
   2   2  14        8.79        2.93      2.89 o 
   3   2  14     3167.80     2735.76     38.30 o 
   4   2  14      379.59      281.87     10.73 o 
   5   2  14      173.62      150.07      9.98 o 
   6   2  14       93.30       43.93      6.90 o 
   7   2  14     1759.19     1781.64     37.93 o 
   8   2  14      160.20      137.46     17.35 o 
   9   2  14     2553.33     2539.06     54.65 o 
  10   2  14      196.72      226.09     36.88 o 
   1   3  14     2030.77     2250.32     30.55 o 
   2   3  14     3367.40     3627.86     42.83 o 
   3   3  14        0.69        9.15      3.42 o 
   4   3  14     1715.81     1683.26     31.34 o 
   5   3  14     1043.17      972.49     21.93 o 
   6   3  14     3606.71     3415.14     54.08 o 
   7   3  14       62.63       64.38      8.79 o 
   8   3  14      546.97      599.79     20.88 o 
   9   3  14       73.57       35.91     10.20 o 
  10   3  14      929.13      878.96     65.88 o 
   0   4  14      408.70      228.29     10.79 o 
   1   4  14    11816.98    11691.85    128.05 o 
   2   4  14      740.73      708.55     15.78 o 
   3   4  14    12110.15    11358.55    148.36 o 
   4   4  14     1668.48     1536.84     29.98 o 
   5   4  14     4178.94     4057.92     65.55 o 
   6   4  14     2548.13     2675.36     49.67 o 
   7   4  14     5500.50     5426.86     95.90 o 
   8   4  14     1020.76     1098.61     29.93 o 
   9   4  14     1663.42     1607.36     52.16 o 
   1   5  14     2342.27     2239.09     33.91 o 
   2   5  14     1029.42     1063.51     18.18 o 
   3   5  14      452.08      485.77     15.03 o 
   4   5  14       31.12       26.34      4.75 o 
   5   5  14       34.49       47.88      7.25 o 
   6   5  14      186.60      195.63     12.20 o 
   7   5  14      163.32      143.01     11.87 o 
   8   5  14       25.40       54.34      9.81 o 
   9   5  14        5.88        0.24      9.52 o 
   0   6  14     1755.51     1277.35     25.26 o 
   1   6  14     2844.42     2559.54     33.78 o 
   2   6  14     1271.37     1210.07     27.57 o 
   3   6  14     5711.82     5610.95     78.42 o 
   4   6  14     3682.23     3605.09     57.97 o 
   5   6  14     3379.03     3415.68     56.90 o 
   6   6  14     3100.87     3217.78     54.98 o 
   7   6  14     1861.98     1833.87     41.42 o 
   8   6  14      312.80      332.78     21.06 o 
   9   6  14     1524.70     1533.17     46.92 o 
   1   7  14      103.31       92.65      5.30 o 
   2   7  14      964.50      969.17     23.74 o 
   3   7  14      315.67      241.55      9.59 o 
   4   7  14     4681.45     4597.04     74.21 o 
   5   7  14        2.30        6.46      6.12 o 
   6   7  14        2.90       13.56      7.41 o 
   7   7  14      897.24      909.79     27.38 o 
   8   7  14       53.93       57.88     10.62 o 
   9   7  14       39.93       35.63     12.57 o 
   0   8  14     9361.05     8656.43    154.66 o 
   1   8  14     2827.28     2590.33     37.17 o 
   2   8  14      166.20      178.06      8.86 o 
   3   8  14     3180.74     3077.40     43.43 o 
   4   8  14     3040.49     2889.34     47.29 o 
   5   8  14      117.47      135.66      9.73 o 
   6   8  14     2694.83     2800.32     53.98 o 
   7   8  14     4385.85     4145.85     94.11 o 
   8   8  14      437.79      415.23     26.29 o 
   9   8  14      578.74      517.96     28.53 o 
   1   9  14      489.73      491.01     13.00 o 
   2   9  14      242.15      269.00     10.46 o 
   3   9  14     1206.04     1251.75     23.96 o 
   4   9  14     1675.91     1618.38     31.02 o 
   5   9  14      432.70      418.39     15.93 o 
   6   9  14        2.51       11.26      8.27 o 
   7   9  14      245.83      231.93     18.49 o 
   8   9  14       53.93       60.81     11.43 o 
   9   9  14       17.36       58.03     25.99 o 
   0  10  14    12961.73    12992.01    229.44 o 
   1  10  14     7823.43     7861.70    104.04 o 
   2  10  14      105.53      118.90      8.43 o 
   3  10  14     6079.50     6095.36     85.42 o 
   4  10  14     3746.01     3826.05     63.04 o 
   5  10  14      104.08       95.35     10.17 o 
   6  10  14      790.46      795.34     24.84 o 
   7  10  14     3056.59     3086.90     76.14 o 
   8  10  14       22.81       16.45      9.96 o 
   1  11  14      297.04      325.10     14.33 o 
   2  11  14     2048.89     2115.08     36.22 o 
   3  11  14      157.81      141.84      9.81 o 
   4  11  14      680.10      691.12     20.92 o 
   5  11  14        7.43       24.44      8.98 o 
   6  11  14       12.70       22.48      9.46 o 
   7  11  14       13.23       -1.39      9.88 o 
   8  11  14      155.98      125.51     26.12 o 
   0  12  14     1625.83     1601.49     41.28 o 
   1  12  14     7371.56     7324.55     99.46 o 
   2  12  14     3603.53     3617.79     56.04 o 
   3  12  14     1453.69     1480.00     29.23 o 
   4  12  14     2373.91     2285.41     45.42 o 
   5  12  14      331.03      325.41     17.91 o 
   6  12  14      965.53      999.75     30.48 o 
   7  12  14     2325.19     2369.19     57.72 o 
   8  12  14        1.43       -1.99     13.90 o 
   1  13  14        0.22       27.08      7.34 o 
   2  13  14       71.41       86.48      8.97 o 
   3  13  14       31.36       23.54      7.64 o 
   4  13  14       80.28       63.98     11.30 o 
   5  13  14      122.09      115.06     12.65 o 
   6  13  14       17.89       24.09     10.46 o 
   7  13  14       52.28       22.24     11.49 o 
   0  14  14     2934.43     2828.81     64.63 o 
   1  14  14     1915.59     1861.48     34.59 o 
   2  14  14    10182.30     9870.15    139.62 o 
   3  14  14     1547.08     1524.66     32.56 o 
   4  14  14     3362.42     3462.89     67.08 o 
   5  14  14       29.56       23.31     10.21 o 
   6  14  14      560.39      609.60     25.02 o 
   7  14  14     1975.15     2139.42    116.81 o 
   1  15  14      222.34      241.65     13.16 o 
   2  15  14      397.45      354.95     16.57 o 
   3  15  14      212.39      224.39     14.75 o 
   4  15  14        1.11        1.39      9.24 o 
   5  15  14        1.08       21.43     11.05 o 
   6  15  14      415.26      408.04     23.94 o 
   0  16  14      481.78      472.30     25.05 o 
   1  16  14      868.90      844.62     22.57 o 
   2  16  14       93.16       95.57     10.79 o 
   3  16  14      945.92      980.86     27.96 o 
   4  16  14      783.02      808.06     29.57 o 
   5  16  14      945.33      989.34     37.25 o 
   6  16  14      131.89      111.68     25.93 o 
   1  17  14      152.21      167.17     13.15 o 
   2  17  14      745.64      715.80     24.71 o 
   3  17  14       24.15       19.77     11.65 o 
   4  17  14        0.56        9.72     11.03 o 
   5  17  14      159.31      190.44     24.27 o 
   0  18  14       65.30       63.23     18.16 o 
   1  18  14      443.73      463.60     21.47 o 
   2  18  14      709.57      696.27     25.21 o 
   3  18  14     2694.97     2784.07     68.06 o 
   4  18  14      775.84      902.70     59.76 o 
   1  19  14      618.39      603.01     27.51 o 
   2  19  14       69.34       84.35     14.00 o 
   3  19  14       63.21       32.23     29.80 o 
   1  20  14      379.71      375.04     57.79 o 
   2  20  14       23.43       35.60     29.84 o 
   1   1  15      406.21      463.79     12.62 o 
   2   1  15    13526.23    13338.04    175.17 o 
   3   1  15      320.35      365.71      8.86 o 
   4   1  15     7638.02     7433.71    112.39 o 
   5   1  15      275.30      287.63     13.68 o 
   6   1  15     6370.53     6381.45     98.73 o 
   7   1  15        0.72       -1.29      9.40 o 
   8   1  15     3275.31     3376.31     73.02 o 
   9   1  15      193.85      201.79     20.78 o 
  10   1  15        1.95       26.35     47.05 o 
   0   2  15     8258.48     8998.27    136.55 o 
   1   2  15     3975.85     4093.13     55.35 o 
   2   2  15     6758.65     7255.23     91.66 o 
   3   2  15     2434.41     2365.26     37.84 o 
   4   2  15     1334.34     1401.54     30.97 o 
   5   2  15     1963.30     1883.94     35.48 o 
   6   2  15      288.01      313.53     14.58 o 
   7   2  15       27.05       65.41     11.68 o 
   8   2  15      476.30      447.37     20.45 o 
   9   2  15      128.40      133.11     16.88 o 
   1   3  15     3636.51     3543.52     44.51 o 
   2   3  15    25701.66    25605.31    290.46 o 
   3   3  15      385.62      326.96      9.13 o 
   4   3  15     6364.39     6399.56    101.40 o 
   5   3  15      977.62      998.87     22.58 o 
   6   3  15     1491.52     1475.78     30.55 o 
   7   3  15        0.33        6.51      8.45 o 
   8   3  15     7152.66     7176.12    131.85 o 
   9   3  15       52.28       61.57     11.43 o 
   0   4  15     2605.55     3077.82     57.92 o 
   1   4  15     3538.56     3686.16     43.45 o 
   2   4  15     3398.83     3758.31     45.87 o 
   3   4  15      489.66      516.33     12.59 o 
   4   4  15     3958.92     4001.89     64.40 o 
   5   4  15        4.08       16.61      7.34 o 
   6   4  15       54.63       44.34      7.79 o 
   7   4  15     1610.20     1615.99     40.01 o 
   8   4  15      246.56      224.66     16.27 o 
   9   4  15       14.68       24.54     10.34 o 
   1   5  15     3082.99     3313.90     48.63 o 
   2   5  15    16259.21    15470.75    191.28 o 
   3   5  15       51.01       33.51      5.38 o 
   4   5  15     3477.03     3363.73     57.09 o 
   5   5  15      169.12      180.50      9.95 o 
   6   5  15       20.79       14.31      7.49 o 
   7   5  15     2487.75     2497.24     55.10 o 
   8   5  15     6858.64     6765.74    125.68 o 
   9   5  15      100.82      115.41     17.22 o 
   0   6  15       44.71       81.36      7.31 o 
   1   6  15     3044.02     3088.63     40.82 o 
   2   6  15      856.35      907.70     17.26 o 
   3   6  15     1634.26     1712.77     30.90 o 
   4   6  15      570.74      545.18     13.97 o 
   5   6  15      212.70      170.80     10.48 o 
   6   6  15      434.94      439.75     16.71 o 
   7   6  15        8.30       38.65     10.11 o 
   8   6  15      135.64      106.70     14.52 o 
   9   6  15      106.86      102.83     14.22 o 
   1   7  15      463.88      451.64     13.40 o 
   2   7  15    14411.74    13914.96    179.49 o 
   3   7  15       56.91       78.66      7.18 o 
   4   7  15     6595.64     6366.87     96.36 o 
   5   7  15       50.66       66.13      8.30 o 
   6   7  15     3008.97     2944.11     63.11 o 
   7   7  15       36.56       51.99     10.96 o 
   8   7  15      766.29      755.17     28.26 o 
   9   7  15      234.87      275.07     20.69 o 
   0   8  15      370.47      362.48     13.68 o 
   1   8  15       34.67       34.34      4.36 o 
   2   8  15      863.37      781.22     17.62 o 
   3   8  15       58.54       46.49      6.79 o 
   4   8  15     5300.53     4979.88     80.74 o 
   5   8  15      349.93      350.36     15.25 o 
   6   8  15     1796.00     1719.07     40.63 o 
   7   8  15      123.42      151.31     14.39 o 
   8   8  15      149.14      135.10     15.46 o 
   9   8  15        6.68       18.85     23.90 o 
   1   9  15        1.06        1.69      4.77 o 
   2   9  15     1341.60     1407.70     24.20 o 
   3   9  15       41.03       47.70      6.78 o 
   4   9  15     3475.78     3441.91     56.88 o 
   5   9  15        8.34       19.77      6.53 o 
   6   9  15      774.55      771.35     23.13 o 
   7   9  15      217.66      205.18     13.54 o 
   8   9  15     1907.30     1972.34     54.27 o 
   9   9  15       71.17      118.58     50.82 o 
   0  10  15     6996.07     6858.67    127.25 o 
   1  10  15      414.64      448.50     15.90 o 
   2  10  15      968.16      938.47     20.22 o 
   3  10  15     2025.90     1976.94     35.91 o 
   4  10  15      323.50      320.81     13.61 o 
   5  10  15       89.85       68.21     10.54 o 
   6  10  15      680.74      682.51     22.23 o 
   7  10  15      193.41      143.46     12.58 o 
   8  10  15       33.04       48.16     12.29 o 
   1  11  15        0.62        0.87      5.60 o 
   2  11  15     2365.24     2474.25     40.82 o 
   3  11  15      292.81      324.61     13.72 o 
   4  11  15     3218.86     3203.72     55.44 o 
   5  11  15      457.74      464.76     18.04 o 
   6  11  15     1322.50     1266.29     34.25 o 
   7  11  15       21.65       33.34     10.27 o 
   8  11  15     1948.55     1964.73     57.62 o 
   0  12  15      632.35      589.15     23.11 o 
   1  12  15       22.45       31.68      7.04 o 
   2  12  15      156.63      162.45     10.58 o 
   3  12  15      813.62      777.50     28.79 o 
   4  12  15       27.10       36.06      9.24 o 
   5  12  15       71.63       67.08     10.57 o 
   6  12  15       42.59       36.40     10.25 o 
   7  12  15      122.39      116.87     13.82 o 
   8  12  15        0.01        1.64     27.29 o 
   1  13  15       83.40       64.42      8.12 o 
   2  13  15      832.60      880.32     21.66 o 
   3  13  15        2.58       -0.78      7.37 o 
   4  13  15     2036.80     2052.35     43.08 o 
   5  13  15      103.02       91.63     11.79 o 
   6  13  15      713.40      711.99     28.80 o 
   7  13  15      192.97      169.37     15.66 o 
   0  14  15     2546.69     2450.04     58.15 o 
   1  14  15     1988.07     2089.48     41.80 o 
   2  14  15      177.10      202.70     12.73 o 
   3  14  15      708.54      706.98     21.94 o 
   4  14  15        0.47        4.42      8.75 o 
   5  14  15        1.56        1.78      9.45 o 
   6  14  15      206.14      187.91     16.67 o 
   7  14  15       20.75       31.11     14.39 o 
   1  15  15       75.19       85.81      9.37 o 
   2  15  15     1231.64     1333.32     30.19 o 
   3  15  15      709.32      674.69     22.15 o 
   4  15  15     2693.64     2833.30     58.54 o 
   5  15  15      435.35      437.76     21.32 o 
   6  15  15      727.21      732.89     28.55 o 
   0  16  15        0.59       -5.94     11.34 o 
   1  16  15       79.82       67.45      9.49 o 
   2  16  15       44.48       31.82      9.05 o 
   3  16  15      107.40      110.25     13.20 o 
   4  16  15       25.03       12.24     10.69 o 
   5  16  15      489.67      468.03     24.19 o 
   6  16  15       83.67       92.85     29.45 o 
   1  17  15      904.77      884.93     24.99 o 
   2  17  15     2037.11     2085.78     45.31 o 
   3  17  15      192.61      168.54     20.96 o 
   4  17  15     1384.94     1448.72     50.34 o 
   5  17  15      211.82      189.87     33.73 o 
   0  18  15        5.10       12.03     12.49 o 
   1  18  15      430.85      392.38     20.12 o 
   2  18  15       75.97       70.96     11.97 o 
   3  18  15      678.06      681.92     29.56 o 
   4  18  15        2.03       -8.15     19.60 o 
   1  19  15        3.64       21.94     11.51 o 
   2  19  15     1303.98     1184.68     49.00 o 
   3  19  15      361.07      223.92     79.99 o 
   0   0  16    32549.30    31397.72    681.62 o 
   1   0  16    14986.83    15706.27    317.71 o 
   2   0  16     1723.34     1946.57     44.97 o 
   3   0  16    18142.67    17436.04    295.25 o 
   4   0  16     2384.06     2128.59     54.37 o 
   5   0  16     1167.59     1060.75     34.91 o 
   6   0  16     2028.13     1970.67     52.89 o 
   7   0  16     3727.07     3497.59    107.72 o 
   8   0  16      835.14      764.99     41.84 o 
   9   0  16     2840.48     3029.02    108.12 o 
   1   1  16      295.06      366.63     10.22 o 
   2   1  16      860.84      997.80     24.53 o 
   3   1  16     3124.12     3422.39     52.47 o 
   4   1  16     1920.31     1768.67     38.26 o 
   5   1  16     3338.42     3281.27     54.93 o 
   6   1  16       22.29       12.54      7.71 o 
   7   1  16     1282.77     1262.37     37.36 o 
   8   1  16      529.62      586.41     30.98 o 
   9   1  16      165.67      164.25     18.00 o 
   0   2  16    13984.79    13638.16    204.02 o 
   1   2  16     6091.16     6105.92     73.28 o 
   2   2  16      129.75       94.18      4.80 o 
   3   2  16     6285.35     5958.70     77.36 o 
   4   2  16      947.31      910.56     20.53 o 
   5   2  16     1558.34     1594.43     31.79 o 
   6   2  16    11555.67    11488.68    163.42 o 
   7   2  16     4072.28     3935.12     80.39 o 
   8   2  16      202.99      169.28     17.23 o 
   9   2  16      383.85      362.89     24.77 o 
   1   3  16       56.64       85.60      3.66 o 
   2   3  16       79.92       67.62      3.77 o 
   3   3  16       75.33      104.18      6.14 o 
   4   3  16     1318.34     1368.52     26.53 o 
   5   3  16      300.05      353.86     13.73 o 
   6   3  16     3464.94     3349.46     57.77 o 
   7   3  16       27.07       35.52     11.99 o 
   8   3  16       39.20       52.35     12.75 o 
   9   3  16      778.81      852.31     36.56 o 
   0   4  16    20945.65    20651.57    332.61 o 
   1   4  16     3022.04     2804.78     36.67 o 
   2   4  16     3721.74     3942.37     49.00 o 
   3   4  16     3529.17     3251.06     53.31 o 
   4   4  16     7748.52     7580.47    117.18 o 
   5   4  16      159.59      110.84     10.61 o 
   6   4  16     4697.81     4785.62     84.30 o 
   7   4  16     1956.10     1936.38     49.81 o 
   8   4  16      550.76      515.63     24.85 o 
   9   4  16      511.51      503.91     28.17 o 
   1   5  16     1231.97     1286.63     28.40 o 
   2   5  16       38.49       43.17      4.88 o 
   3   5  16      297.15      307.60     11.13 o 
   4   5  16      366.04      389.48     14.29 o 
   5   5  16      132.33      160.28     11.30 o 
   6   5  16     1223.42     1155.85     28.59 o 
   7   5  16      996.83      924.84     31.77 o 
   8   5  16     1101.98     1122.69     37.10 o 
   9   5  16      753.90      778.80     32.59 o 
   0   6  16    14675.00    14224.03    245.43 o 
   1   6  16      339.76      411.01     13.05 o 
   2   6  16     2841.05     2868.81     43.93 o 
   3   6  16     2946.81     2965.63     48.97 o 
   4   6  16      407.24      423.97     15.45 o 
   5   6  16     1182.19     1122.24     27.52 o 
   6   6  16     7140.47     6892.98    110.12 o 
   7   6  16     4319.55     4341.79     85.33 o 
   8   6  16       26.98       15.46      9.92 o 
   9   6  16       34.95       33.05     14.01 o 
   1   7  16     1539.88     1624.97     25.18 o 
   2   7  16       11.88       19.64      4.48 o 
   3   7  16       15.81       31.39      5.08 o 
   4   7  16      457.63      457.59     14.77 o 
   5   7  16       40.78       74.13      9.61 o 
   6   7  16      766.27      709.48     21.89 o 
   7   7  16      802.23      818.20     27.68 o 
   8   7  16       42.02       45.16     11.67 o 
   9   7  16       43.28       20.03     16.37 o 
   0   8  16      615.91      500.36     15.54 o 
   1   8  16     3001.28     2964.80     44.97 o 
   2   8  16     2156.46     2284.81     37.52 o 
   3   8  16      979.54     1037.82     22.97 o 
   4   8  16     4234.88     4249.96     72.44 o 
   5   8  16     1391.27     1397.95     30.92 o 
   6   8  16      765.01      712.05     23.54 o 
   7   8  16      517.28      519.88     23.55 o 
   8   8  16       12.98        3.47     10.94 o 
   9   8  16      207.38      111.91     24.72 o 
   1   9  16      318.80      332.02     10.01 o 
   2   9  16       52.18       61.60      7.12 o 
   3   9  16      127.76      121.36      9.42 o 
   4   9  16       16.09       40.86      8.11 o 
   5   9  16      203.60      238.64     14.17 o 
   6   9  16       44.95       26.92      9.44 o 
   7   9  16        6.95       -7.95      9.42 o 
   8   9  16       66.48      100.71     14.16 o 
   0  10  16     2052.88     1911.55     44.38 o 
   1  10  16     2660.63     2782.99     42.86 o 
   2  10  16     1875.80     1807.64     31.36 o 
   3  10  16       23.77       13.37      7.05 o 
   4  10  16     4427.69     4510.56     76.04 o 
   5  10  16        0.95       -7.59      7.72 o 
   6  10  16      126.08       81.55     12.70 o 
   7  10  16      108.21      124.94     16.59 o 
   8  10  16       62.62       50.15     12.15 o 
   1  11  16      142.16      146.73      9.12 o 
   2  11  16        9.80       26.37      6.34 o 
   3  11  16       47.92       32.91      7.13 o 
   4  11  16       49.79       55.63      7.92 o 
   5  11  16      123.48      125.91     10.63 o 
   6  11  16      246.01      245.82     17.04 o 
   7  11  16       75.07       81.30     13.79 o 
   8  11  16        1.91       -5.95     12.23 o 
   0  12  16      615.21      560.11     22.41 o 
   1  12  16      370.17      367.55     13.54 o 
   2  12  16     1826.06     1749.71     32.48 o 
   3  12  16      839.49      869.49     22.20 o 
   4  12  16     2054.86     1985.41     40.95 o 
   5  12  16      163.75      132.80     12.12 o 
   6  12  16      681.22      726.72     38.28 o 
   7  12  16      756.05      782.66     31.33 o 
   1  13  16      441.05      400.88     14.50 o 
   2  13  16      241.43      239.93     12.84 o 
   3  13  16       34.97       41.34      8.90 o 
   4  13  16        0.19        0.90      8.53 o 
   5  13  16      580.32      586.21     25.06 o 
   6  13  16        2.70        9.26     10.08 o 
   7  13  16        1.90      -12.03     12.03 o 
   0  14  16     2315.19     2374.79     58.53 o 
   1  14  16      146.14      151.35     10.97 o 
   2  14  16      148.18      123.79     10.85 o 
   3  14  16     3817.28     3772.43     66.02 o 
   4  14  16     1438.18     1475.56     36.46 o 
   5  14  16       47.77       41.37     10.36 o 
   6  14  16     1265.91     1231.86     35.59 o 
   7  14  16     1238.91     1199.48     72.72 o 
   1  15  16        5.36        7.00      7.51 o 
   2  15  16        1.69       10.66      8.35 o 
   3  15  16      102.99       90.82     11.78 o 
   4  15  16      240.10      249.84     16.66 o 
   5  15  16       13.25       31.07     10.72 o 
   6  15  16        2.16        3.39     12.30 o 
   0  16  16      657.55      697.46     27.85 o 
   1  16  16        2.46        7.89      7.85 o 
   2  16  16     2696.15     2585.78     49.73 o 
   3  16  16     2581.52     2634.13     55.78 o 
   4  16  16     1081.82     1088.66     31.82 o 
   5  16  16       69.05       63.18     12.52 o 
   1  17  16      151.91      138.22     12.51 o 
   2  17  16      110.36       92.29     11.99 o 
   3  17  16        4.76        3.46     11.20 o 
   4  17  16      190.54      185.66     16.89 o 
   5  17  16       52.30       62.01     35.72 o 
   0  18  16     1103.32     1183.32     44.24 o 
   1  18  16     2441.36     2412.15     51.02 o 
   2  18  16      169.92      177.27     14.66 o 
   3  18  16      182.48      235.41     19.34 o 
   4  18  16     1657.78     1761.10    239.97 o 
   1  19  16       47.57       59.79     14.03 o 
   2  19  16      166.63      186.18     28.54 o 
   3  19  16       80.80       68.94     32.45 o 
   1   1  17     4305.22     3795.48     52.78 o 
   2   1  17     2418.81     2812.80     41.90 o 
   3   1  17      102.61       87.62      5.13 o 
   4   1  17       12.68        9.15      5.36 o 
   5   1  17     7822.85     7770.47    116.10 o 
   6   1  17        0.47        0.99      7.35 o 
   7   1  17     1127.91     1090.72     34.35 o 
   8   1  17       14.18        0.96     10.32 o 
   9   1  17      192.40      186.03     19.11 o 
   0   2  17      276.42      322.29     12.44 o 
   1   2  17      870.13      936.61     18.16 o 
   2   2  17     5286.78     5503.58     70.34 o 
   3   2  17      334.98      302.30      8.40 o 
   4   2  17     1535.43     1508.73     29.12 o 
   5   2  17      422.06      444.54     14.96 o 
   6   2  17      677.84      686.44     19.65 o 
   7   2  17      500.50      443.32     22.74 o 
   8   2  17        2.05       -5.26     11.33 o 
   9   2  17       11.76        7.53     12.30 o 
   1   3  17     8769.74     8187.23     94.96 o 
   2   3  17      239.14      234.78      6.36 o 
   3   3  17      543.39      503.82     14.61 o 
   4   3  17      547.67      534.79     14.88 o 
   5   3  17     3909.14     3947.19     64.50 o 
   6   3  17      836.96      855.77     23.01 o 
   7   3  17     2160.52     2199.68     54.21 o 
   8   3  17       32.41       24.38     11.47 o 
   9   3  17     1984.23     2029.86     55.74 o 
   0   4  17      100.18       79.80      6.68 o 
   1   4  17     1470.69     1510.66     29.20 o 
   2   4  17     1685.74     1610.49     25.94 o 
   3   4  17     2314.66     2309.32     44.16 o 
   4   4  17      329.94      303.01     13.60 o 
   5   4  17     1212.01     1136.77     27.40 o 
   6   4  17        9.38       11.08      8.55 o 
   7   4  17      117.90       96.84     14.11 o 
   8   4  17      212.78      189.65     17.95 o 
   9   4  17      127.74      137.35     17.63 o 
   1   5  17     5652.80     5405.02     71.09 o 
   2   5  17      110.45       96.16      6.43 o 
   3   5  17       92.03      111.79      7.85 o 
   4   5  17      145.34      127.39      9.58 o 
   5   5  17    10410.08    10473.83    158.59 o 
   6   5  17      266.54      294.40     15.70 o 
   7   5  17     1463.95     1445.27     41.39 o 
   8   5  17        2.49       56.84     13.13 o 
   9   5  17     1194.60     1189.75     40.85 o 
   0   6  17     1084.99     1129.91     27.19 o 
   1   6  17      888.55      905.19     17.99 o 
   2   6  17     1478.29     1446.65     25.64 o 
   3   6  17     1346.54     1415.94     27.91 o 
   4   6  17       10.48       16.47      7.06 o 
   5   6  17      373.77      402.03     16.19 o 
   6   6  17       89.58      129.18     11.82 o 
   7   6  17      416.67      451.34     22.71 o 
   8   6  17      271.69      279.02     21.46 o 
   9   6  17       16.46       38.15     15.01 o 
   1   7  17    17826.68    17643.81    212.71 o 
   2   7  17       31.10       29.34      5.68 o 
   3   7  17     2559.28     2429.42     42.59 o 
   4   7  17      102.97       99.24      9.86 o 
   5   7  17     9228.49     9198.17    147.15 o 
   6   7  17      235.29      217.75     15.93 o 
   7   7  17       79.70       63.31     13.61 o 
   8   7  17      201.13      151.78     19.22 o 
   9   7  17     1081.30     1219.00     62.25 o 
   0   8  17      248.63      226.42     13.97 o 
   1   8  17      200.95      222.93     13.06 o 
   2   8  17     2034.72     2019.33     35.68 o 
   3   8  17       63.00       51.22      6.87 o 
   4   8  17      760.83      705.07     20.01 o 
   5   8  17      316.91      305.49     17.52 o 
   6   8  17        1.03       23.13      8.06 o 
   7   8  17      760.33      714.97     25.68 o 
   8   8  17      121.59      146.67     18.41 o 
   9   8  17      376.88      545.82     92.23 o 
   1   9  17     4141.13     4003.97     58.85 o 
   2   9  17     1375.64     1326.87     25.73 o 
   3   9  17      401.77      376.78     13.85 o 
   4   9  17     1406.96     1337.77     30.64 o 
   5   9  17     8232.06     8011.19    129.32 o 
   6   9  17      667.85      612.92     31.42 o 
   7   9  17      319.08      315.56     19.06 o 
   8   9  17        8.32       14.40     10.12 o 
   0  10  17        0.13       -0.80      6.91 o 
   1  10  17      308.39      319.98     11.27 o 
   2  10  17      651.68      568.58     15.92 o 
   3  10  17        0.27       -2.06      6.71 o 
   4  10  17       74.03       69.37      9.44 o 
   5  10  17      425.64      466.69     19.67 o 
   6  10  17      309.24      281.66     20.07 o 
   7  10  17       58.83       35.83     11.57 o 
   8  10  17      167.30      184.47     17.15 o 
   1  11  17     1532.98     1548.88     28.23 o 
   2  11  17        9.04        2.97      5.61 o 
   3  11  17      731.83      721.64     20.72 o 
   4  11  17      375.17      350.37     16.01 o 
   5  11  17     4464.85     4521.39     84.70 o 
   6  11  17      401.27      379.95     20.20 o 
   7  11  17       84.18       89.68     13.81 o 
   8  11  17       20.18      -12.88     16.03 o 
   0  12  17       55.50       52.83     10.50 o 
   1  12  17      974.05      953.24     21.25 o 
   2  12  17      983.83      942.43     21.60 o 
   3  12  17       49.15       48.44      8.57 o 
   4  12  17      265.03      269.55     16.09 o 
   5  12  17        1.61       17.30      9.56 o 
   6  12  17      196.43      174.00     17.39 o 
   7  12  17      208.85      162.50     16.97 o 
   1  13  17     3598.45     3583.57     55.30 o 
   2  13  17     1877.33     1754.93     33.16 o 
   3  13  17       75.42       88.23      9.48 o 
   4  13  17        9.25       19.52      7.84 o 
   5  13  17     4112.72     4073.39     83.36 o 
   6  13  17        7.58        7.75     11.07 o 
   7  13  17      470.82      547.75     30.77 o 
   0  14  17       27.43       31.46     10.74 o 
   1  14  17      319.08      322.73     14.01 o 
   2  14  17      145.38      137.87     10.65 o 
   3  14  17      136.57      120.08     12.89 o 
   4  14  17      771.21      794.67     25.40 o 
   5  14  17       83.82       54.66     10.13 o 
   6  14  17        4.05        3.98     11.24 o 
   1  15  17     3118.83     3035.77     52.12 o 
   2  15  17     2511.22     2371.02     44.37 o 
   3  15  17      280.64      263.73     16.03 o 
   4  15  17        0.11       -5.49      9.21 o 
   5  15  17     3986.58     4171.44     81.75 o 
   6  15  17      273.44      279.40     31.12 o 
   0  16  17      277.25      244.10     19.32 o 
   1  16  17      170.62      164.98     12.26 o 
   2  16  17       40.66       55.23      9.69 o 
   3  16  17       89.24       91.85     12.15 o 
   4  16  17      128.46      100.17     13.02 o 
   5  16  17       27.06       29.78     11.57 o 
   1  17  17     1820.00     1740.57     37.69 o 
   2  17  17       38.89       28.30     10.15 o 
   3  17  17        2.36       -9.94      9.94 o 
   4  17  17      501.86      517.27     24.12 o 
   5  17  17     3346.41     3253.33    153.20 o 
   0  18  17      391.71      399.24     26.14 o 
   1  18  17       96.46       85.28     11.55 o 
   2  18  17       85.15       49.23     12.41 o 
   3  18  17       36.39       42.25     14.71 o 
   1  19  17      917.67     1006.21     49.82 o 
   2  19  17      133.02      124.38     29.57 o 
   0   0  18     5770.84     5426.16    232.72 o 
   1   0  18     1169.92     1002.17     23.77 o 
   2   0  18      858.01      809.77     21.86 o 
   3   0  18     4439.09     3978.48     77.42 o 
   4   0  18     1849.59     1837.65     49.17 o 
   5   0  18     3794.95     3901.31     93.32 o 
   6   0  18      968.82     1043.30     38.63 o 
   7   0  18     2784.72     2915.40     93.89 o 
   8   0  18      278.74      274.50     29.00 o 
   9   0  18      176.40      114.70     25.23 o 
   1   1  18      514.60      522.28     12.34 o 
   2   1  18     2422.98     2639.36     41.51 o 
   3   1  18     2891.45     2821.06     38.60 o 
   4   1  18      113.02      108.00      8.30 o 
   5   1  18      186.05      193.05     11.89 o 
   6   1  18      759.17      796.02     21.75 o 
   7   1  18     1062.71     1093.56     43.98 o 
   8   1  18       65.22       56.57     14.44 o 
   9   1  18      425.67      435.07     25.41 o 
   0   2  18      614.76      494.42     12.13 o 
   1   2  18       43.47       81.72      4.41 o 
   2   2  18      862.92      787.18     17.79 o 
   3   2  18     2925.47     2729.49     39.34 o 
   4   2  18     1331.84     1274.42     25.32 o 
   5   2  18      101.97       69.09      8.30 o 
   6   2  18      164.92      182.26     12.68 o 
   7   2  18      746.04      808.43     29.03 o 
   8   2  18      743.30      705.32     28.74 o 
   9   2  18      822.65      875.40     42.98 o 
   1   3  18     1200.34     1313.64     20.03 o 
   2   3  18      640.10      708.29     12.74 o 
   3   3  18       15.40       18.38      4.43 o 
   4   3  18     4156.28     4189.49     64.64 o 
   5   3  18      574.35      509.77     16.32 o 
   6   3  18       10.90       14.60      7.96 o 
   7   3  18     1248.53     1169.01     35.95 o 
   8   3  18       22.52       29.58     12.29 o 
   9   3  18     1439.65     1552.61     47.14 o 
   0   4  18      298.35      231.14     10.34 o 
   1   4  18     2907.44     2743.87     40.26 o 
   2   4  18     1619.20     1480.51     27.46 o 
   3   4  18     9441.21     9043.95    123.54 o 
   4   4  18     3730.44     3625.69     62.16 o 
   5   4  18      526.97      452.25     23.36 o 
   6   4  18      330.97      350.69     17.65 o 
   7   4  18     1095.06     1076.08     34.38 o 
   8   4  18      392.97      390.71     24.97 o 
   9   4  18      108.54       88.53     15.88 o 
   1   5  18      318.06      296.39      9.06 o 
   2   5  18      149.76      199.73     10.33 o 
   3   5  18        4.59       27.61      5.94 o 
   4   5  18        2.25       24.45      6.90 o 
   5   5  18      772.82      853.31     22.86 o 
   6   5  18       22.44       18.89      8.57 o 
   7   5  18      224.24      205.63     17.33 o 
   8   5  18        0.41       25.13     12.56 o 
   9   5  18       16.79        2.58     13.31 o 
   0   6  18    15710.96    15695.89    306.33 o 
   1   6  18     2673.15     2572.68     41.94 o 
   2   6  18     1153.89     1049.98     21.95 o 
   3   6  18     8304.44     8267.46    121.74 o 
   4   6  18     7145.39     7210.97    116.46 o 
   5   6  18      801.23      739.62     23.34 o 
   6   6  18      817.65      825.02     24.04 o 
   7   6  18      878.01      919.76     31.91 o 
   8   6  18       17.50       25.35     12.54 o 
   9   6  18     1757.76     1905.05     97.47 o 
   1   7  18      363.64      364.65     11.72 o 
   2   7  18      644.45      641.96     17.26 o 
   3   7  18       28.47       29.60      6.94 o 
   4   7  18        2.37       12.19      7.31 o 
   5   7  18     2844.62     2830.24     54.55 o 
   6   7  18      199.28      228.05     15.95 o 
   7   7  18      262.10      280.78     21.06 o 
   8   7  18      357.21      386.96     26.15 o 
   9   7  18       64.21       52.70     45.17 o 
   0   8  18    11134.56    10847.95    204.18 o 
   1   8  18     1059.58     1088.45     21.07 o 
   2   8  18     1312.34     1235.43     25.97 o 
   3   8  18     4203.64     4086.36     68.51 o 
   4   8  18     5309.99     5098.85     89.88 o 
   5   8  18      314.89      290.89     16.30 o 
   6   8  18     1602.37     1659.15     40.58 o 
   7   8  18     2774.55     2802.81     73.69 o 
   8   8  18       47.86       57.85     14.14 o 
   1   9  18     4354.73     4136.20     60.61 o 
   2   9  18      541.01      538.09     17.77 o 
   3   9  18       26.93       61.72      7.44 o 
   4   9  18      428.57      390.51     15.63 o 
   5   9  18      135.44      121.46     10.73 o 
   6   9  18      366.42      331.28     16.74 o 
   7   9  18      466.45      456.26     27.12 o 
   8   9  18        4.57        0.92     12.90 o 
   0  10  18     4351.88     4306.35     85.02 o 
   1  10  18     3894.55     3697.25     55.91 o 
   2  10  18      927.14      827.92     20.98 o 
   3  10  18     7254.53     6837.41    103.96 o 
   4  10  18     2230.77     2214.70     44.81 o 
   5  10  18       26.69       35.51      9.33 o 
   6  10  18     2300.39     2090.01     49.25 o 
   7  10  18      991.56     1031.29     34.05 o 
   8  10  18        8.92        3.09     24.99 o 
   1  11  18      161.37      158.66      9.02 o 
   2  11  18       33.46       20.13      7.19 o 
   3  11  18      126.48      129.35     11.95 o 
   4  11  18        5.91       27.20      8.63 o 
   5  11  18      144.48      123.43     14.62 o 
   6  11  18        6.72        7.44      9.35 o 
   7  11  18      283.84      267.21     18.86 o 
   0  12  18      953.86     1017.85     30.69 o 
   1  12  18      340.90      344.59     12.87 o 
   2  12  18     1282.75     1221.90     26.36 o 
   3  12  18     1058.56     1084.36     26.89 o 
   4  12  18     1086.91     1114.74     28.76 o 
   5  12  18     1233.36     1127.32     32.17 o 
   6  12  18      876.52      783.33     27.69 o 
   7  12  18     1063.15     1082.69     36.92 o 
   1  13  18     1740.95     1742.44     31.64 o 
   2  13  18      225.62      197.35     12.15 o 
   3  13  18      769.10      716.72     22.68 o 
   4  13  18      307.38      264.86     16.21 o 
   5  13  18       14.55       20.33     10.09 o 
   6  13  18      201.07      211.15     17.49 o 
   7  13  18        0.78       13.70     14.34 o 
   0  14  18      226.49      243.52     18.01 o 
   1  14  18     3170.01     3185.22     50.21 o 
   2  14  18      573.50      519.24     18.01 o 
   3  14  18     3705.65     3546.72     64.72 o 
   4  14  18     1657.79     1728.66     41.18 o 
   5  14  18      429.72      411.35     22.74 o 
   6  14  18      143.25      133.53     16.18 o 
   1  15  18        1.21       29.07      7.85 o 
   2  15  18       88.82       97.25     10.79 o 
   3  15  18       42.94       14.35      8.67 o 
   4  15  18      149.74      142.70     12.74 o 
   5  15  18       21.27       -0.56     11.35 o 
   6  15  18       22.48       -5.96     23.71 o 
   0  16  18      753.38      825.66     33.44 o 
   1  16  18     2314.06     2156.24     41.01 o 
   2  16  18       59.75       60.10     10.45 o 
   3  16  18     1483.40     1504.99     43.96 o 
   4  16  18       11.29        3.60      9.43 o 
   5  16  18       85.20       66.87     20.36 o 
   1  17  18      203.73      175.66     13.01 o 
   2  17  18        1.08        9.67      9.19 o 
   3  17  18       21.55       22.10     10.42 o 
   4  17  18      385.91      417.64     39.73 o 
   0  18  18      632.87      771.04     32.81 o 
   1  18  18       88.29       51.89     10.27 o 
   2  18  18      348.64      303.46     18.47 o 
   3  18  18     1344.40     1407.72     64.66 o 
   1  19  18      266.13      248.92     32.13 o 
   2  19  18        9.79       18.89     20.98 o 
   1   1  19       18.26       12.88      3.56 o 
   2   1  19    13331.32    12859.22    192.04 o 
   3   1  19      128.16      137.92      5.85 o 
   4   1  19     2378.66     2266.78     39.83 o 
   5   1  19      603.45      614.08     18.89 o 
   6   1  19      142.49      167.24     12.06 o 
   7   1  19      292.01      284.67     19.65 o 
   8   1  19     4408.62     4362.88     93.72 o 
   9   1  19        5.50       15.57     12.61 o 
   0   2  19     3305.89     3155.13     53.04 o 
   1   2  19      900.16      783.36     17.89 o 
   2   2  19      413.98      491.45     13.37 o 
   3   2  19      104.76      105.00      6.11 o 
   4   2  19       45.70       46.83      6.72 o 
   5   2  19      203.21      163.63     10.82 o 
   6   2  19      272.45      304.32     15.06 o 
   7   2  19        1.53        6.00      9.75 o 
   8   2  19      202.33      189.02     18.52 o 
   9   2  19      210.29      234.01     20.47 o 
   1   3  19      393.17      344.47      8.76 o 
   2   3  19     9742.62     9159.31    117.38 o 
   3   3  19       81.50       67.13      6.02 o 
   4   3  19     1339.88     1388.22     28.05 o 
   5   3  19      175.50      172.53     11.28 o 
   6   3  19     1816.14     1870.64     37.96 o 
   7   3  19      141.53      140.12     15.16 o 
   8   3  19     2764.48     2627.69     69.22 o 
   9   3  19      382.18      363.80     33.47 o 
   0   4  19     2440.10     2325.62     47.15 o 
   1   4  19     1113.33      931.10     22.38 o 
   2   4  19      464.16      515.13     11.08 o 
   3   4  19     1216.06     1247.50     23.64 o 
   4   4  19     2533.96     2474.44     43.52 o 
   5   4  19      222.11      182.58     12.54 o 
   6   4  19      149.99      151.05     13.12 o 
   7   4  19      457.52      460.15     22.73 o 
   8   4  19       12.49      -10.06     11.50 o 
   9   4  19        5.84        1.31     16.46 o 
   1   5  19      666.86      653.89     16.78 o 
   2   5  19    11024.00    11038.61    151.75 o 
   3   5  19      138.97      157.09      9.18 o 
   4   5  19      179.35      160.51     10.71 o 
   5   5  19      355.23      338.83     14.87 o 
   6   5  19      449.92      462.39     18.74 o 
   7   5  19      195.17      178.69     16.75 o 
   8   5  19     5514.71     5697.18    117.70 o 
   9   5  19        0.93      -20.92     20.92 o 
   0   6  19     1104.15     1159.32     33.90 o 
   1   6  19       24.86       29.12      5.08 o 
   2   6  19      741.46      755.15     18.41 o 
   3   6  19      171.00      217.52     10.83 o 
   4   6  19       12.17       28.75      7.62 o 
   5   6  19      227.31      248.52     14.03 o 
   6   6  19      291.05      305.65     16.80 o 
   7   6  19      151.70      146.74     15.55 o 
   8   6  19      436.80      458.81     26.69 o 
   1   7  19      573.65      519.90     14.57 o 
   2   7  19     7966.36     7881.78    119.78 o 
   3   7  19      271.29      242.92     12.01 o 
   4   7  19     8621.25     8407.06    134.35 o 
   5   7  19     2243.99     2210.35     45.41 o 
   6   7  19     3771.78     3790.97     73.80 o 
   7   7  19      436.72      367.89     23.05 o 
   8   7  19     3137.87     3126.84     78.06 o 
   0   8  19     4428.03     4471.10     91.83 o 
   1   8  19       19.57       29.60      4.59 o 
   2   8  19      963.91      926.08     22.43 o 
   3   8  19     2611.19     2616.86     47.74 o 
   4   8  19     1240.59     1222.50     30.86 o 
   5   8  19      112.93      114.61     12.39 o 
   6   8  19      399.24      378.55     19.48 o 
   7   8  19      289.41      297.53     21.14 o 
   8   8  19       92.81       68.11     16.72 o 
   1   9  19      761.72      697.94     16.37 o 
   2   9  19     1593.08     1597.09     31.16 o 
   3   9  19     1256.57     1157.04     29.77 o 
   4   9  19     2145.86     2150.68     46.30 o 
   5   9  19       26.15       24.22      9.52 o 
   6   9  19     1049.55     1077.09     32.78 o 
   7   9  19       38.99       41.62     13.51 o 
   8   9  19     1135.40     1244.66     52.05 o 
   0  10  19     2361.20     2267.71     49.79 o 
   1  10  19      425.20      449.24     13.72 o 
   2  10  19      657.80      644.22     22.57 o 
   3  10  19      293.51      251.02     12.50 o 
   4  10  19        4.99       18.39      7.42 o 
   5  10  19       83.81       68.40     11.12 o 
   6  10  19       34.38       28.34     11.16 o 
   7  10  19        0.64       -0.82     12.03 o 
   1  11  19     1680.48     1584.33     29.85 o 
   2  11  19     3539.08     3374.67     57.89 o 
   3  11  19      221.21      196.19     12.57 o 
   4  11  19     5425.77     5205.70     89.57 o 
   5  11  19       54.12       65.57      9.94 o 
   6  11  19      215.27      180.01     14.20 o 
   7  11  19       51.83       46.88     13.82 o 
   0  12  19      849.27      820.72     34.26 o 
   1  12  19       59.32       56.39      7.52 o 
   2  12  19      105.30      119.19     10.60 o 
   3  12  19      466.60      401.96     18.95 o 
   4  12  19      235.65      214.78     13.91 o 
   5  12  19      215.29      227.48     15.33 o 
   6  12  19      231.24      245.11     16.75 o 
   7  12  19      530.76      626.93     38.55 o 
   1  13  19       60.74       77.35      8.42 o 
   2  13  19     4600.13     4489.67     74.98 o 
   3  13  19       43.39       35.63      9.18 o 
   4  13  19     1212.25     1197.54     32.87 o 
   5  13  19      258.11      203.97     16.29 o 
   6  13  19       75.60       47.30     13.03 o 
   7  13  19       10.51        0.00     47.05 o 
   0  14  19     1410.11     1286.42     41.47 o 
   1  14  19      351.37      299.49     13.24 o 
   2  14  19       99.32      119.42     10.28 o 
   3  14  19       48.64       47.04      9.88 o 
   4  14  19      403.89      447.93     22.27 o 
   5  14  19       83.48       89.63     13.29 o 
   6  14  19        0.35       -4.97     15.43 o 
   1  15  19       32.20       53.65      8.24 o 
   2  15  19     4746.03     4701.53     80.15 o 
   3  15  19       56.74       63.37     12.78 o 
   4  15  19     1243.73     1231.01     37.22 o 
   5  15  19       90.73       61.96     12.74 o 
   6  15  19      781.79      707.69    103.52 o 
   0  16  19       46.49       52.87     12.42 o 
   1  16  19      215.10      160.48     11.79 o 
   2  16  19      611.65      628.69     21.93 o 
   3  16  19      371.31      388.00     18.06 o 
   4  16  19      354.71      341.91     21.33 o 
   5  16  19        0.13       21.28     24.21 o 
   1  17  19       42.62       62.30      9.98 o 
   2  17  19     2277.75     2261.73     45.90 o 
   3  17  19       48.15       29.86     10.10 o 
   4  17  19     1029.81     1024.94     92.08 o 
   0  18  19      274.18      275.45     21.54 o 
   1  18  19       43.91       39.22     10.12 o 
   2  18  19      288.89      282.14     22.33 o 
   3  18  19      438.58      393.20     34.06 o 
   1  19  19      138.30      176.02     62.34 o 
   0   0  20    19288.01    19029.67    417.83 o 
   1   0  20    14297.63    13948.97    297.38 o 
   2   0  20       14.88       11.05      8.15 o 
   3   0  20     6393.26     6091.58    113.87 o 
   4   0  20       86.14       91.31     11.46 o 
   5   0  20     1059.66      964.74     33.72 o 
   6   0  20     4845.09     4648.91    104.92 o 
   7   0  20     3572.72     3519.64    130.62 o 
   8   0  20        2.25      -17.41     17.41 o 
   9   0  20     1675.30     1707.15     70.28 o 
   1   1  20      114.93       91.50      7.34 o 
   2   1  20      228.27      214.76     10.81 o 
   3   1  20      306.67      260.01      8.82 o 
   4   1  20      662.65      692.16     17.61 o 
   5   1  20       36.96       52.30      8.15 o 
   6   1  20       82.80       60.77      9.79 o 
   7   1  20       88.48       94.72     13.16 o 
   8   1  20      355.32      348.43     22.37 o 
   9   1  20       18.09       20.68     13.65 o 
   0   2  20     3837.25     3849.76     73.16 o 
   1   2  20     4500.11     4266.23     69.33 o 
   2   2  20       12.77        5.98      4.09 o 
   3   2  20     5875.20     5704.49     75.78 o 
   4   2  20      137.41      150.57      9.33 o 
   5   2  20     1235.13     1208.16     26.80 o 
   6   2  20     6950.47     6688.94    103.92 o 
   7   2  20     2869.26     2866.14     66.01 o 
   8   2  20       62.49       48.41     13.24 o 
   9   2  20      505.83      445.03     39.76 o 
   1   3  20      163.50      176.74      8.16 o 
   2   3  20      501.96      540.06     14.74 o 
   3   3  20      184.63      230.77      9.56 o 
   4   3  20      553.26      503.47     15.27 o 
   5   3  20      458.33      484.28     16.26 o 
   6   3  20     2105.71     2148.09     42.15 o 
   7   3  20      429.52      444.72     22.50 o 
   8   3  20        5.95       34.96     13.01 o 
   9   3  20       93.19      118.27     30.19 o 
   0   4  20    10318.66     9785.91    228.86 o 
   1   4  20     5952.56     5777.72     90.71 o 
   2   4  20       59.35       73.28      5.96 o 
   3   4  20     3206.36     3141.12     48.49 o 
   4   4  20     3254.30     3312.45     55.31 o 
   5   4  20        0.18       -1.40      7.43 o 
   6   4  20      928.72      869.01     24.43 o 
   7   4  20     2011.02     1914.07     49.86 o 
   8   4  20        6.20        1.65     11.65 o 
   9   4  20      667.91      595.04     69.64 o 
   1   5  20        1.38       11.57      5.60 o 
   2   5  20     3753.46     3785.87     62.21 o 
   3   5  20      108.15       71.25      7.20 o 
   4   5  20       27.16       23.29      7.00 o 
   5   5  20      597.55      594.06     18.96 o 
   6   5  20      347.45      356.89     17.47 o 
   7   5  20       33.46       26.44     12.44 o 
   8   5  20     1044.89     1031.26     35.98 o 
   0   6  20    23191.55    23166.16    446.84 o 
   1   6  20     1981.18     1983.36     32.70 o 
   2   6  20      349.49      365.57     12.35 o 
   3   6  20       24.71       17.70      5.98 o 
   4   6  20     1441.52     1501.38     32.92 o 
   5   6  20     1250.57     1143.97     31.51 o 
   6   6  20     3241.51     3106.89     57.99 o 
   7   6  20      758.91      898.20     33.94 o 
   8   6  20       42.68       18.20     12.37 o 
   1   7  20       91.11       86.88      7.42 o 
   2   7  20      447.05      387.67     13.52 o 
   3   7  20      243.51      250.64     12.16 o 
   4   7  20      201.38      195.10     13.07 o 
   5   7  20      460.33      466.54     18.45 o 
   6   7  20        9.84        4.89      9.04 o 
   7   7  20      278.58      255.44     19.98 o 
   8   7  20      225.28      230.18     20.80 o 
   0   8  20       26.78       33.78      7.90 o 
   1   8  20     1863.03     1715.19     32.43 o 
   2   8  20     3399.05     3295.30     56.74 o 
   3   8  20      326.32      358.07     14.65 o 
   4   8  20     5871.85     5580.48     97.97 o 
   5   8  20      397.00      423.63     19.12 o 
   6   8  20     1202.02     1267.70     35.76 o 
   7   8  20      220.58      209.81     19.52 o 
   8   8  20       96.71       65.61     15.06 o 
   1   9  20        0.76        4.29      5.00 o 
   2   9  20       78.57       88.95      8.95 o 
   3   9  20      128.35       93.54      9.78 o 
   4   9  20      435.05      449.25     18.97 o 
   5   9  20      452.75      494.94     20.20 o 
   6   9  20      269.74      275.89     18.86 o 
   7   9  20       63.90       83.19     14.52 o 
   8   9  20      431.74      510.06     77.17 o 
   0  10  20      443.44      419.21     20.31 o 
   1  10  20      180.46      150.23      9.28 o 
   2  10  20     1066.20     1048.76     24.01 o 
   3  10  20     2733.36     2604.02     51.36 o 
   4  10  20      791.42      781.12     25.07 o 
   5  10  20     1508.73     1438.45     36.81 o 
   6  10  20      682.75      688.40     28.24 o 
   7  10  20     1316.11     1329.40     43.39 o 
   1  11  20      442.80      459.19     15.34 o 
   2  11  20      177.78      182.59     11.38 o 
   3  11  20        3.97        1.92      7.07 o 
   4  11  20       20.48       43.22      8.39 o 
   5  11  20        7.73       18.46     10.36 o 
   6  11  20       58.70       25.50     12.49 o 
   7  11  20      173.69      220.07     20.72 o 
   0  12  20       72.64       92.38     10.87 o 
   1  12  20     1358.40     1289.40     27.04 o 
   2  12  20      942.13      875.38     23.47 o 
   3  12  20     1944.44     1939.67     40.54 o 
   4  12  20     1221.07     1159.82     29.86 o 
   5  12  20      335.68      281.23     16.10 o 
   6  12  20      146.82      128.39     17.20 o 
   7  12  20      741.34      726.20     55.70 o 
   1  13  20       12.13       20.76      7.62 o 
   2  13  20      168.13      156.11     12.18 o 
   3  13  20      164.83      165.56     13.83 o 
   4  13  20        8.65       25.50      9.32 o 
   5  13  20       31.86       20.32      9.97 o 
   6  13  20      105.19       92.92     15.65 o 
   0  14  20     6259.11     6073.64    119.48 o 
   1  14  20     3212.93     3039.05     48.12 o 
   2  14  20      177.56      135.84     12.06 o 
   3  14  20     1182.11     1131.75     29.69 o 
   4  14  20     1736.55     1676.66     41.72 o 
   5  14  20        8.49       -9.79      9.79 o 
   6  14  20      216.73      175.15     20.05 o 
   1  15  20       82.15       80.61      8.97 o 
   2  15  20      190.47      207.26     14.21 o 
   3  15  20       35.55       26.87     10.79 o 
   4  15  20        7.50        7.04     10.14 o 
   5  15  20        3.73       -8.07     10.63 o 
   0  16  20     1112.96     1070.11     34.85 o 
   1  16  20     1024.14     1007.63     25.56 o 
   2  16  20      355.61      345.68     16.26 o 
   3  16  20      724.02      755.16     26.34 o 
   4  16  20      134.73       87.54     13.69 o 
   5  16  20       11.55       25.41     27.57 o 
   1  17  20      477.72      467.16     26.72 o 
   2  17  20      160.22      127.57     13.64 o 
   3  17  20       33.81       23.03     12.36 o 
   4  17  20       20.14       38.96     28.41 o 
   0  18  20      530.91      672.55     35.69 o 
   1  18  20     1387.15     1467.64     40.40 o 
   2  18  20        0.88        1.09     14.44 o 
   3  18  20     1172.22     1176.34    143.04 o 
   1   1  21     6676.51     6519.91     93.83 o 
   2   1  21      796.85      805.95     20.31 o 
   3   1  21       17.45       12.48      3.97 o 
   4   1  21       48.81       34.99      6.37 o 
   5   1  21     9487.71     9458.33    139.85 o 
   6   1  21      158.48      145.06     12.22 o 
   7   1  21     2980.90     2845.36     69.83 o 
   8   1  21       91.43       70.82     14.12 o 
   9   1  21     2026.36     2343.28    180.69 o 
   0   2  21      776.58      743.14     22.39 o 
   1   2  21      290.52      291.47     10.00 o 
   2   2  21     1233.62     1187.75     24.60 o 
   3   2  21     1565.72     1486.16     24.55 o 
   4   2  21       32.44       15.23      6.31 o 
   5   2  21      644.82      645.90     18.88 o 
   6   2  21       66.54       94.14     10.61 o 
   7   2  21       54.99       52.53     12.35 o 
   8   2  21        0.40        1.18     11.14 o 
   9   2  21        1.81        1.88     43.29 o 
   1   3  21    22232.35    21752.08    274.18 o 
   2   3  21       19.00       25.78      6.14 o 
   3   3  21     7188.39     7060.59     98.71 o 
   4   3  21      872.91      777.93     19.41 o 
   5   3  21     2438.96     2576.16     46.71 o 
   6   3  21     1485.04     1468.39     32.74 o 
   7   3  21     2599.02     2567.04     55.75 o 
   8   3  21       65.46       26.63     14.17 o 
   9   3  21     1407.88     1298.68    152.45 o 
   0   4  21     2000.94     1950.80     47.70 o 
   1   4  21      241.95      269.64     11.01 o 
   2   4  21       80.66       61.50      5.58 o 
   3   4  21      900.84      900.51     19.28 o 
   4   4  21      436.19      454.28     15.00 o 
   5   4  21      400.70      383.73     18.79 o 
   6   4  21      102.74       93.44     11.17 o 
   7   4  21       32.05       46.77     11.72 o 
   8   4  21        5.15      -10.58     11.15 o 
   9   4  21      159.32       65.88     54.58 o 
   1   5  21     5424.78     5108.21     87.29 o 
   2   5  21       47.06       43.24      6.36 o 
   3   5  21      973.92      894.91     19.92 o 
   4   5  21       72.56       64.89      8.42 o 
   5   5  21     3653.43     3629.90     65.94 o 
   6   5  21      901.46      791.69     23.40 o 
   7   5  21     1239.56     1206.98     35.72 o 
   8   5  21      737.17      678.79     29.52 o 
   0   6  21      247.14      202.66     14.34 o 
   1   6  21       47.73       44.16      7.12 o 
   2   6  21      245.81      202.38     11.37 o 
   3   6  21     1438.46     1341.24     28.15 o 
   4   6  21      769.62      699.23     20.72 o 
   5   6  21        0.86        4.05      7.37 o 
   6   6  21       15.77       37.74      9.33 o 
   7   6  21     1171.51     1104.61     34.22 o 
   8   6  21       43.35       40.16     14.56 o 
   1   7  21     6162.11     6007.65     92.49 o 
   2   7  21      113.50      109.80      8.37 o 
   3   7  21     1799.75     1912.12     39.26 o 
   4   7  21     1064.98      982.56     26.47 o 
   5   7  21     3585.44     3575.05     68.50 o 
   6   7  21      158.68      138.47     13.20 o 
   7   7  21       32.81       19.12     11.75 o 
   8   7  21      964.21      953.55     36.79 o 
   0   8  21      147.72      104.53     12.80 o 
   1   8  21     2126.81     2078.10     39.08 o 
   2   8  21     1075.38      939.20     22.67 o 
   3   8  21      299.30      299.63     14.33 o 
   4   8  21      588.76      533.78     19.55 o 
   5   8  21      916.97      843.12     25.81 o 
   6   8  21      672.90      658.09     24.69 o 
   7   8  21      257.65      278.52     21.25 o 
   8   8  21      162.00      244.38     47.91 o 
   1   9  21     3803.14     3847.39     66.37 o 
   2   9  21      303.75      309.84     14.01 o 
   3   9  21      757.67      658.70     20.55 o 
   4   9  21       42.81       26.42      9.36 o 
   5   9  21     6997.37     6737.68    117.62 o 
   6   9  21      201.30      156.26     15.01 o 
   7   9  21      695.45      743.34     31.64 o 
   0  10  21       58.60       64.06     11.01 o 
   1  10  21      114.92      113.95      7.95 o 
   2  10  21       58.21       68.94      9.11 o 
   3  10  21       42.70       30.47      8.84 o 
   4  10  21      515.18      538.84     20.96 o 
   5  10  21       86.16      125.94     13.46 o 
   6  10  21      104.21       94.23     15.06 o 
   7  10  21      371.06      417.43     36.25 o 
   1  11  21     3204.79     3186.44     52.18 o 
   2  11  21      197.26      184.28     15.93 o 
   3  11  21     1505.36     1446.28     34.89 o 
   4  11  21     1408.10     1355.03     35.17 o 
   5  11  21     2395.66     2372.89     55.22 o 
   6  11  21        2.87       -1.37     11.14 o 
   7  11  21      382.03      430.75     45.91 o 
   0  12  21     1160.79     1179.37     37.31 o 
   1  12  21        5.56       19.97      7.28 o 
   2  12  21      840.81      804.50     21.99 o 
   3  12  21      940.51      923.19     32.48 o 
   4  12  21      543.23      528.28     22.73 o 
   5  12  21      661.12      597.99     25.39 o 
   6  12  21        6.36       10.01     12.26 o 
   7  12  21       56.93        5.65     39.53 o 
   1  13  21     1441.86     1397.02     30.12 o 
   2  13  21      725.67      689.86     20.82 o 
   3  13  21       49.76       34.11      9.08 o 
   4  13  21      926.01      935.04     27.88 o 
   5  13  21      578.46      586.92     26.84 o 
   6  13  21      267.74      303.02     32.41 o 
   0  14  21      178.17      191.74     15.27 o 
   1  14  21       80.46       72.92      9.28 o 
   2  14  21      135.63       96.61     10.52 o 
   3  14  21      106.24       90.71     10.79 o 
   4  14  21       52.88       36.36     10.71 o 
   5  14  21       54.79       54.06     11.43 o 
   6  14  21      248.02      201.39     63.99 o 
   1  15  21      992.97     1134.77     28.22 o 
   2  15  21        2.22       -0.95      8.41 o 
   3  15  21     1060.08     1065.90     33.12 o 
   4  15  21      235.52      194.60     15.48 o 
   5  15  21      102.72       79.72     17.57 o 
   0  16  21      446.26      443.90     22.90 o 
   1  16  21      244.42      187.71     12.43 o 
   2  16  21       19.49        7.41      9.33 o 
   3  16  21       12.95        8.92      9.92 o 
   4  16  21      221.03      177.55     29.23 o 
   1  17  21     1439.87     1458.65     33.57 o 
   2  17  21      115.55       91.99     11.92 o 
   3  17  21      239.44      239.10     27.38 o 
   0  18  21     1140.97     1213.51     53.45 o 
   1  18  21       56.11       48.60     12.47 o 
   2  18  21      119.23      107.92     55.16 o 
   0   0  22     3306.64     3229.46     96.90 o 
   1   0  22     8901.62     8747.13    246.85 o 
   2   0  22      506.01      434.70     24.70 o 
   3   0  22     3316.08     3428.82     65.53 o 
   4   0  22     2317.17     2315.16     59.52 o 
   5   0  22     3228.08     2977.06     71.64 o 
   6   0  22     2041.23     2173.81     58.61 o 
   7   0  22       97.56       75.67     23.43 o 
   8   0  22       43.91        9.04     17.35 o 
   1   1  22      341.17      434.20     14.80 o 
   2   1  22       78.52       79.56      8.08 o 
   3   1  22     1327.24     1231.17     26.24 o 
   4   1  22       13.03       13.51      5.99 o 
   5   1  22       56.65       93.23      9.64 o 
   6   1  22        9.34       12.66     10.31 o 
   7   1  22       14.04       36.19      9.14 o 
   8   1  22       56.06       45.98     13.21 o 
   0   2  22    10217.54    10150.61    163.13 o 
   1   2  22     1150.37     1001.03     20.90 o 
   2   2  22       64.62       48.46      5.82 o 
   3   2  22     2504.93     2468.66     38.45 o 
   4   2  22      123.93      148.82      9.51 o 
   5   2  22      212.11      190.29     11.99 o 
   6   2  22     4956.73     4875.52     88.48 o 
   7   2  22      563.02      621.89     21.85 o 
   8   2  22      173.76      182.04     17.48 o 
   1   3  22      955.27      972.78     22.01 o 
   2   3  22      603.39      625.26     17.43 o 
   3   3  22      440.45      417.53     12.11 o 
   4   3  22       19.02        2.84      6.72 o 
   5   3  22      612.91      601.30     18.35 o 
   6   3  22      506.62      509.15     18.74 o 
   7   3  22      290.25      276.03     18.44 o 
   8   3  22       12.45       27.32     12.98 o 
   9   3  22       23.01       13.18     45.17 o 
   0   4  22     9617.82     9209.72    184.35 o 
   1   4  22     2450.38     2439.21     42.23 o 
   2   4  22       34.02       30.01      6.24 o 
   3   4  22     3354.23     3275.40     50.69 o 
   4   4  22     1701.84     1764.76     34.20 o 
   5   4  22      841.56      831.24     22.17 o 
   6   4  22     2065.74     2044.69     42.37 o 
   7   4  22     1215.74     1224.73     35.89 o 
   8   4  22      196.17      194.87     22.51 o 
   1   5  22     2311.61     2294.48     43.52 o 
   2   5  22      189.81      206.97     10.32 o 
   3   5  22        0.01       16.68      5.72 o 
   4   5  22      526.18      506.00     16.89 o 
   5   5  22      463.54      382.66     16.31 o 
   6   5  22      697.07      703.73     22.80 o 
   7   5  22       72.43       99.81     13.44 o 
   8   5  22      512.22      546.31     27.39 o 
   0   6  22     5217.87     4891.24    105.88 o 
   1   6  22      210.55      241.59     12.45 o 
   2   6  22      387.49      404.85     17.89 o 
   3   6  22     3300.47     3167.66     56.44 o 
   4   6  22     1459.66     1489.51     34.16 o 
   5   6  22        4.78       -5.38      7.65 o 
   6   6  22     1956.98     1851.71     40.35 o 
   7   6  22      172.50      153.39     15.91 o 
   8   6  22       44.71       57.45     14.86 o 
   1   7  22       62.00       64.33      8.37 o 
   2   7  22     1543.32     1414.19     31.15 o 
   3   7  22        6.17        7.52      6.91 o 
   4   7  22       32.41       39.69      9.08 o 
   5   7  22     2017.48     1949.63     43.55 o 
   6   7  22      263.30      230.48     16.13 o 
   7   7  22      658.41      674.29     27.67 o 
   8   7  22       12.08       16.28     24.61 o 
   0   8  22     3133.74     3018.93     72.69 o 
   1   8  22     1222.87     1141.62     25.79 o 
   2   8  22     2176.38     2129.43     42.76 o 
   3   8  22     1360.10     1419.64     31.94 o 
   4   8  22     3397.81     3197.54     62.07 o 
   5   8  22      240.37      199.73     14.74 o 
   6   8  22     1478.92     1544.95     40.71 o 
   7   8  22       91.41       78.89     15.08 o 
   1   9  22       61.18       55.16      8.24 o 
   2   9  22     2730.99     2547.35     46.99 o 
   3   9  22        0.13       20.83      7.88 o 
   4   9  22      953.63      964.91     27.82 o 
   5   9  22       36.50       55.43     10.58 o 
   6   9  22       17.94       40.82     11.27 o 
   7   9  22        1.06       11.00     11.99 o 
   0  10  22    11374.09    11225.38    214.13 o 
   1  10  22       94.24       97.48     10.28 o 
   2  10  22      763.21      708.57     20.53 o 
   3  10  22     4095.53     3855.22     69.97 o 
   4  10  22     5004.25     4882.91     89.13 o 
   5  10  22       35.86       24.25      9.98 o 
   6  10  22     2281.53     2176.92     52.89 o 
   7  10  22       49.36       48.76     13.80 o 
   1  11  22       75.10      107.59      9.99 o 
   2  11  22       19.50       29.60      8.44 o 
   3  11  22       51.77       44.71      9.58 o 
   4  11  22        1.30       11.46      8.98 o 
   5  11  22      209.51      208.61     17.01 o 
   6  11  22        5.00       28.57     12.14 o 
   7  11  22       79.64      150.57     62.11 o 
   0  12  22     4472.17     4402.94     96.58 o 
   1  12  22     1152.52     1160.18     28.10 o 
   2  12  22       98.83       98.59     10.66 o 
   3  12  22       71.37       81.64     10.93 o 
   4  12  22     1491.51     1517.75     46.57 o 
   5  12  22        8.03       11.47     10.61 o 
   6  12  22     1063.18     1149.93     38.57 o 
   1  13  22        4.73       12.94      7.20 o 
   2  13  22      494.07      459.96     19.15 o 
   3  13  22       89.04      112.32     10.54 o 
   4  13  22        0.17        2.59     10.51 o 
   5  13  22      174.35      180.99     16.87 o 
   6  13  22       37.05      100.28     24.99 o 
   0  14  22     1663.12     1811.82     51.47 o 
   1  14  22      336.94      339.01     15.31 o 
   2  14  22      141.20       98.89     10.75 o 
   3  14  22     1026.70      930.76     26.07 o 
   4  14  22      494.92      441.73     24.96 o 
   5  14  22        4.50       -4.61     11.50 o 
   1  15  22      381.46      346.68     16.40 o 
   2  15  22        3.32        8.53      8.54 o 
   3  15  22       24.25       16.63     10.09 o 
   4  15  22       12.03       15.68      9.76 o 
   5  15  22       61.74       57.17     54.58 o 
   0  16  22       41.63       35.80     11.15 o 
   1  16  22       41.13       39.71      9.71 o 
   2  16  22       23.18        8.61      9.32 o 
   3  16  22      621.15      627.48     25.85 o 
   4  16  22       70.39       60.20     40.81 o 
   1  17  22      137.10       97.40     11.66 o 
   2  17  22       88.05      103.69     12.95 o 
   3  17  22       93.91      120.14     27.98 o 
   0  18  22      660.52      681.98     37.41 o 
   1  18  22      733.71      756.91     54.14 o 
   1   1  23     1333.71     1212.76     24.24 o 
   2   1  23     5010.35     5134.64     82.03 o 
   3   1  23      121.16      139.89      8.51 o 
   4   1  23     2488.94     2493.64     43.73 o 
   5   1  23      731.53      766.54     21.12 o 
   6   1  23     1126.87     1162.51     28.55 o 
   7   1  23      523.91      509.33     22.80 o 
   8   1  23     2427.91     2464.32     64.16 o 
   0   2  23      221.19      331.46     14.93 o 
   1   2  23     3496.16     3048.00     44.90 o 
   2   2  23     1018.43     1076.34     22.84 o 
   3   2  23      220.07      238.81     14.94 o 
   4   2  23        6.45       -4.22      5.77 o 
   5   2  23      284.15      279.37     14.57 o 
   6   2  23     1254.45     1245.46     30.04 o 
   7   2  23       37.80       37.98     10.11 o 
   8   2  23      115.99       98.16     15.05 o 
   1   3  23      144.37      153.67      7.17 o 
   2   3  23     9067.83     8785.77    135.05 o 
   3   3  23      127.38      133.29      8.38 o 
   4   3  23      619.97      653.57     17.77 o 
   5   3  23     2248.03     2268.62     44.97 o 
   6   3  23      253.81      245.61     14.47 o 
   7   3  23      734.80      773.19     25.65 o 
   8   3  23     3315.99     3350.64    114.44 o 
   0   4  23    10510.00    10608.74    211.39 o 
   1   4  23      329.98      347.36     12.66 o 
   2   4  23        2.70       11.79      5.71 o 
   3   4  23      132.36      175.18      8.72 o 
   4   4  23     1088.96     1088.97     29.26 o 
   5   4  23      339.89      387.10     15.64 o 
   6   4  23      663.96      595.64     20.17 o 
   7   4  23        0.07        4.84      9.58 o 
   8   4  23        0.49       -8.23     12.00 o 
   1   5  23      463.11      493.86     18.78 o 
   2   5  23     3407.48     3321.19     63.31 o 
   3   5  23      275.70      216.01     10.53 o 
   4   5  23      110.20       97.79      9.46 o 
   5   5  23      542.62      514.28     18.31 o 
   6   5  23      286.10      253.88     15.13 o 
   7   5  23      408.95      344.16     20.86 o 
   8   5  23     2453.34     2439.22     61.88 o 
   0   6  23        0.10        7.50      8.21 o 
   1   6  23      181.01      192.25     11.54 o 
   2   6  23      253.42      215.62     11.98 o 
   3   6  23      858.26      814.26     23.21 o 
   4   6  23      173.19      135.03     11.28 o 
   5   6  23       22.95        4.28      7.56 o 
   6   6  23       19.92       11.75      8.93 o 
   7   6  23        0.35       -5.68      9.90 o 
   8   6  23       50.08      -18.34     36.70 o 
   1   7  23      306.57      311.60     14.73 o 
   2   7  23     2702.75     2658.89     49.92 o 
   3   7  23      310.17      288.42     13.34 o 
   4   7  23     4475.88     4189.34     76.39 o 
   5   7  23        1.84       -3.82      8.10 o 
   6   7  23      939.08      957.23     36.04 o 
   7   7  23       52.82       74.41     13.96 o 
   0   8  23      116.11       85.47     12.44 o 
   1   8  23       10.87        8.51      7.08 o 
   2   8  23       15.34       15.85      7.45 o 
   3   8  23      837.77      833.60     22.92 o 
   4   8  23      390.02      392.46     17.68 o 
   5   8  23        1.60       -0.88      8.52 o 
   6   8  23      773.02      854.24     28.85 o 
   7   8  23        3.61        9.32     11.32 o 
   1   9  23       94.68       87.44      9.17 o 
   2   9  23     5833.53     5711.25     96.52 o 
   3   9  23      295.54      272.17     14.60 o 
   4   9  23     1522.14     1526.03     36.72 o 
   5   9  23      317.57      311.16     17.72 o 
   6   9  23      690.30      678.38     26.07 o 
   7   9  23       78.95       72.67     15.09 o 
   0  10  23     5390.12     4895.36    138.56 o 
   1  10  23      123.75       60.91      9.24 o 
   2  10  23       29.55       55.60      8.09 o 
   3  10  23      186.54      181.95     13.16 o 
   4  10  23       33.32       52.99      9.81 o 
   5  10  23      140.08      122.46     13.08 o 
   6  10  23       71.43      104.92     13.63 o 
   7  10  23        0.66      -20.70     43.29 o 
   1  11  23       17.21       26.80      8.93 o 
   2  11  23     9184.06     8689.49    135.62 o 
   3  11  23        5.69        4.73      8.67 o 
   4  11  23     4570.69     4497.10     84.15 o 
   5  11  23       12.95       -6.05      9.76 o 
   6  11  23     1085.20     1096.37     37.71 o 
   7  11  23       74.71       95.99     54.58 o 
   0  12  23     1701.20     1712.86     47.23 o 
   1  12  23       95.13       99.29      9.83 o 
   2  12  23        1.35       39.56      8.90 o 
   3  12  23      186.91      172.54     15.39 o 
   4  12  23       13.37       32.82     10.46 o 
   5  12  23      104.77       95.36     13.98 o 
   6  12  23       63.73       60.06     16.28 o 
   1  13  23        2.59       -0.58      7.54 o 
   2  13  23     2385.54     2409.67     45.67 o 
   3  13  23       86.28       77.60     11.51 o 
   4  13  23      358.86      367.62     20.63 o 
   5  13  23      351.21      318.59     20.80 o 
   6  13  23      184.95      169.39     60.23 o 
   0  14  23      266.34      215.70     18.90 o 
   1  14  23       25.57       33.87      7.84 o 
   2  14  23      160.44      157.89     12.71 o 
   3  14  23      159.44      138.90     13.80 o 
   4  14  23        3.45       13.39     10.34 o 
   5  14  23       57.89       80.96     29.52 o 
   1  15  23        0.30       -7.74      7.74 o 
   2  15  23     1768.58     1811.70     40.36 o 
   3  15  23       18.65        4.79     11.14 o 
   4  15  23      271.56      262.21     20.54 o 
   0  16  23       19.55       23.62     14.29 o 
   1  16  23       30.81       43.10     10.25 o 
   2  16  23       12.26       32.31      9.18 o 
   3  16  23       22.37        5.11      9.35 o 
   1  17  23       29.75       37.14     10.22 o 
   2  17  23     3244.11     3327.12    116.94 o 
   0   0  24    15472.01    14831.67    469.94 o 
   1   0  24     2125.35     2216.40     55.80 o 
   2   0  24       35.39       18.23      9.66 o 
   3   0  24    20350.46    20435.99    467.35 o 
   4   0  24        6.38        3.58      8.26 o 
   5   0  24      385.57      369.51     20.83 o 
   6   0  24     1185.98     1166.75     41.02 o 
   7   0  24     4888.09     4911.37    119.82 o 
   8   0  24       14.44       30.62     23.39 o 
   1   1  24     1297.08     1398.11     28.02 o 
   2   1  24     1439.69     1429.95     28.72 o 
   3   1  24       73.91       88.65      9.15 o 
   4   1  24     1244.52     1254.67     32.26 o 
   5   1  24      571.80      537.46     19.06 o 
   6   1  24       13.89       -3.44      7.67 o 
   7   1  24       45.38       60.56     10.76 o 
   8   1  24       20.69       35.54     12.75 o 
   0   2  24     7580.50     7599.83    155.97 o 
   1   2  24      722.27      784.94     17.53 o 
   2   2  24      772.85      697.93     18.65 o 
   3   2  24     9141.09     8849.67    135.75 o 
   4   2  24      257.11      243.59     11.86 o 
   5   2  24     1057.12      977.72     23.96 o 
   6   2  24     2689.34     2663.69     49.74 o 
   7   2  24     1698.06     1785.98     40.23 o 
   8   2  24        0.23      -12.77     12.77 o 
   1   3  24      403.45      407.64     11.16 o 
   2   3  24       33.51       22.57      6.89 o 
   3   3  24       23.51       21.55      6.26 o 
   4   3  24       93.51       83.72      8.35 o 
   5   3  24       77.07       88.98      9.86 o 
   6   3  24      154.66      164.18     12.78 o 
   7   3  24       91.46       65.57     11.81 o 
   8   3  24       64.65       89.61     14.89 o 
   0   4  24     1451.00     1499.81     49.48 o 
   1   4  24     3549.45     3374.41     57.74 o 
   2   4  24        2.68        0.95      5.82 o 
   3   4  24     1337.32     1409.33     28.70 o 
   4   4  24       74.29       73.85      8.49 o 
   5   4  24       86.07       73.13      9.46 o 
   6   4  24     3543.18     3486.76     63.55 o 
   7   4  24      854.71      909.06     36.19 o 
   8   4  24      384.41      401.98     24.54 o 
   1   5  24     1477.63     1369.33     30.00 o 
   2   5  24       60.61       52.35      8.08 o 
   3   5  24     2127.41     1999.98     40.06 o 
   4   5  24      318.86      301.19     13.61 o 
   5   5  24      373.37      328.05     15.19 o 
   6   5  24      787.48      773.72     31.02 o 
   7   5  24      240.82      229.90     16.69 o 
   8   5  24        5.61      -13.03     45.17 o 
   0   6  24     6938.28     6676.54    162.16 o 
   1   6  24     1033.49      952.37     24.74 o 
   2   6  24     1251.42     1121.70     28.08 o 
   3   6  24     2769.53     2685.11     54.09 o 
   4   6  24      177.68      127.25     15.07 o 
   5   6  24       66.24       76.61     10.50 o 
   6   6  24     1186.83     1250.41     32.22 o 
   7   6  24      841.65      900.41     30.77 o 
   8   6  24        0.50       63.05     34.60 o 
   1   7  24       16.17       19.47      7.63 o 
   2   7  24      578.23      537.82     17.15 o 
   3   7  24      436.40      481.39     17.02 o 
   4   7  24      229.03      162.88     12.71 o 
   5   7  24      520.18      475.71     19.25 o 
   6   7  24        4.26       14.53      9.57 o 
   7   7  24       90.12      105.83     14.98 o 
   0   8  24     1495.10     1247.50     45.14 o 
   1   8  24      104.02       76.01     10.12 o 
   2   8  24       18.98       11.73      7.12 o 
   3   8  24     6247.42     6026.27     99.99 o 
   4   8  24     2161.72     2096.68     45.28 o 
   5   8  24       26.47       28.72     10.43 o 
   6   8  24      349.26      348.64     19.06 o 
   7   8  24      413.57      399.93     28.58 o 
   1   9  24      307.53      328.48     14.09 o 
   2   9  24      108.11       95.41     10.29 o 
   3   9  24      386.50      418.83     22.42 o 
   4   9  24       23.84       24.97      9.21 o 
   5   9  24      634.48      569.74     22.04 o 
   6   9  24      115.90       96.62     13.51 o 
   7   9  24       29.14       -7.73     23.48 o 
   0  10  24     8590.15     7614.36    188.54 o 
   1  10  24     1423.07     1360.60     31.51 o 
   2  10  24      478.04      534.92     19.99 o 
   3  10  24     2999.55     3070.76     60.62 o 
   4  10  24     1534.10     1545.30     37.67 o 
   5  10  24       25.48       19.82     10.12 o 
   6  10  24     1141.41     1072.91     33.89 o 
   7  10  24      806.03      941.07    120.46 o 
   1  11  24      109.99      110.35     11.75 o 
   2  11  24      810.66      762.19     24.04 o 
   3  11  24       42.93       59.62      9.79 o 
   4  11  24       81.65       73.91     11.22 o 
   5  11  24       75.17       62.74     12.19 o 
   6  11  24       12.26       32.63     12.29 o 
   0  12  24     1967.17     1917.51     60.46 o 
   1  12  24     2959.79     2800.09     54.94 o 
   2  12  24      964.28      949.42     25.13 o 
   3  12  24      912.43      961.66     27.55 o 
   4  12  24      874.48      793.79     26.59 o 
   5  12  24      438.23      446.73     22.84 o 
   6  12  24      437.26      416.64     61.62 o 
   1  13  24       87.63       88.44      9.95 o 
   2  13  24      450.05      439.28     18.32 o 
   3  13  24       51.92       71.75     11.16 o 
   4  13  24      229.17      209.85     16.19 o 
   5  13  24       37.45       36.63     12.09 o 
   0  14  24      116.16      109.82     17.28 o 
   1  14  24     1032.49     1038.42     27.58 o 
   2  14  24        2.86        6.20      8.59 o 
   3  14  24     1156.47     1086.33     31.08 o 
   4  14  24       40.20       34.40     11.71 o 
   5  14  24      342.21      188.21     67.76 o 
   1  15  24       34.54       45.33     10.17 o 
   2  15  24      210.61      264.59     15.93 o 
   3  15  24       18.08       27.64     10.54 o 
   4  15  24      167.58      111.16     27.88 o 
   0  16  24        4.44        7.31     13.17 o 
   1  16  24     1575.71     1592.28     37.73 o 
   2  16  24      251.46      212.64     16.26 o 
   3  16  24      163.12      171.18     23.18 o 
   1  17  24      114.56      117.85     18.22 o 
   2  17  24      506.73      517.27     69.13 o 
   1   1  25    12749.94    12994.85    167.64 o 
   2   1  25       54.11       39.12      6.98 o 
   3   1  25      428.78      456.06     16.36 o 
   4   1  25       60.08       45.88      6.99 o 
   5   1  25     7880.39     7765.71    125.22 o 
   6   1  25       92.48       73.95     10.02 o 
   7   1  25      453.00      467.06     19.21 o 
   8   1  25       19.93       21.99     12.25 o 
   0   2  25      393.23      446.36     18.19 o 
   1   2  25     3536.83     3453.44     55.82 o 
   2   2  25      197.52      188.57     10.67 o 
   3   2  25     1025.12      951.16     25.98 o 
   4   2  25       36.04       35.06      7.28 o 
   5   2  25        9.10        9.10      9.81 o 
   6   2  25      395.49      412.32     16.79 o 
   7   2  25       78.10       56.57     10.19 o 
   8   2  25        6.41       19.74     17.79 o 
   1   3  25     4422.01     4346.60     65.17 o 
   2   3  25     1125.13     1119.22     30.46 o 
   3   3  25       17.40       25.80      7.99 o 
   4   3  25      641.49      594.61     16.90 o 
   5   3  25     5602.90     5571.04     88.81 o 
   6   3  25       26.85       15.56      8.13 o 
   7   3  25      471.30      472.50     21.41 o 
   8   3  25       60.65       71.96     39.86 o 
   0   4  25     3075.83     3012.24     80.95 o 
   1   4  25      472.15      544.11     17.95 o 
   2   4  25      352.21      346.11     13.34 o 
   3   4  25      769.46      765.48     19.08 o 
   4   4  25     1927.82     1940.63     37.10 o 
   5   4  25        3.66       23.93      8.33 o 
   6   4  25      736.70      676.40     21.70 o 
   7   4  25       51.27       61.79     11.28 o 
   8   4  25       25.98      -24.47     30.61 o 
   1   5  25      256.04      293.01     13.24 o 
   2   5  25       23.91       13.57      7.23 o 
   3   5  25      265.17      235.63     12.23 o 
   4   5  25      551.59      524.14     17.40 o 
   5   5  25     3602.97     3464.58     66.00 o 
   6   5  25      534.08      549.78     26.06 o 
   7   5  25      906.47      976.70     29.38 o 
   8   5  25      110.10      104.28     44.57 o 
   0   6  25      247.44      204.68     18.17 o 
   1   6  25      678.83      656.27     19.67 o 
   2   6  25      256.97      291.29     14.82 o 
   3   6  25     1749.46     1646.79     39.35 o 
   4   6  25      515.89      573.86     19.14 o 
   5   6  25      536.54      545.93     24.08 o 
   6   6  25      504.16      467.59     19.40 o 
   7   6  25      101.11      105.29     14.12 o 
   8   6  25       96.83      114.81     60.23 o 
   1   7  25     2386.67     2391.29     55.44 o 
   2   7  25      609.24      553.49     19.51 o 
   3   7  25      984.06      964.08     26.35 o 
   4   7  25     1030.35      967.12     26.62 o 
   5   7  25     2908.11     2871.38     57.96 o 
   6   7  25      431.30      402.10     20.87 o 
   7   7  25      161.19      122.95     19.69 o 
   0   8  25     1655.39     1522.49     51.84 o 
   1   8  25      830.19      940.63     27.78 o 
   2   8  25      340.39      331.78     14.80 o 
   3   8  25       52.56       62.81     10.27 o 
   4   8  25       11.30       37.37      8.74 o 
   5   8  25       34.83       28.84     14.77 o 
   6   8  25       73.28       65.76     11.58 o 
   7   8  25       21.34        6.57     19.57 o 
   1   9  25     4225.11     4117.55     75.01 o 
   2   9  25     1485.13     1423.40     33.41 o 
   3   9  25       95.34       82.11      9.40 o 
   4   9  25       10.42       -2.21      7.94 o 
   5   9  25     3471.86     3430.22     68.15 o 
   6   9  25      206.45      174.30     15.84 o 
   7   9  25      491.45      557.12    105.40 o 
   0  10  25       25.64       22.87     14.24 o 
   1  10  25      365.36      326.64     14.75 o 
   2  10  25        0.09        6.91      7.87 o 
   3  10  25      108.55      105.00     10.25 o 
   4  10  25      277.54      271.45     16.49 o 
   5  10  25      615.52      602.36     26.92 o 
   6  10  25      159.91      187.51     16.73 o 
   7  10  25      156.10      169.39     67.76 o 
   1  11  25     5596.31     5635.61     97.24 o 
   2  11  25      164.60      167.16     13.30 o 
   3  11  25     1642.32     1615.36     45.36 o 
   4  11  25      373.95      364.24     18.98 o 
   5  11  25     2165.73     2045.08     48.43 o 
   6  11  25      294.28      266.34     38.95 o 
   0  12  25      712.61      762.69     44.15 o 
   1  12  25      859.83      883.23     25.42 o 
   2  12  25       22.50       16.66      8.73 o 
   3  12  25      238.18      215.49     14.90 o 
   4  12  25       14.27        1.53      9.53 o 
   5  12  25       16.34       13.41     10.88 o 
   6  12  25        1.13       20.70     48.94 o 
   1  13  25     2593.39     2469.79     53.80 o 
   2  13  25      514.19      511.30     25.48 o 
   3  13  25       11.55        1.05      8.99 o 
   4  13  25       41.98       17.36     10.25 o 
   5  13  25     1412.90     1391.79     79.05 o 
   0  14  25       53.86       33.46     15.50 o 
   1  14  25      122.45      108.64     11.01 o 
   2  14  25        2.57       -0.78      9.70 o 
   3  14  25      894.85      868.02     30.35 o 
   4  14  25       30.28        7.11     10.14 o 
   1  15  25      424.45      428.04     18.59 o 
   2  15  25      389.87      412.46     20.71 o 
   3  15  25      155.87      118.18     15.98 o 
   4  15  25     1025.55     1223.40    116.69 o 
   0  16  25        8.06        8.01     13.84 o 
   1  16  25      461.20      552.28     27.47 o 
   2  16  25      351.26      403.99     31.43 o 
   3  16  25      333.84      310.00     54.60 o 
   1  17  25      254.95      249.03     41.53 o 
   0   0  26      125.25      144.65     16.57 o 
   1   0  26      771.65      757.14     27.47 o 
   2   0  26     8677.10     8642.76    181.38 o 
   3   0  26     8955.10     8863.76    254.35 o 
   4   0  26     6512.66     6314.12    140.07 o 
   5   0  26       37.84       48.90     12.76 o 
   6   0  26     3012.32     3041.08     80.60 o 
   7   0  26      887.58      845.98     39.66 o 
   8   0  26      510.08      478.07    107.28 o 
   1   1  26        7.81      110.95     13.97 o 
   2   1  26        2.25       42.76      8.10 o 
   3   1  26       95.09      129.67     11.68 o 
   4   1  26       70.72       79.85      7.78 o 
   5   1  26       76.14       71.28      9.34 o 
   6   1  26      499.27      502.36     18.62 o 
   7   1  26       23.61       37.74      9.74 o 
   8   1  26       31.74       26.35     52.70 o 
   0   2  26     7185.13     7130.61    167.29 o 
   1   2  26     1425.50     1508.23     29.38 o 
   2   2  26     1194.79     1256.43     29.23 o 
   3   2  26     9029.86     8509.71    144.27 o 
   4   2  26      468.47      492.76     14.90 o 
   5   2  26        0.27       -5.37      7.24 o 
   6   2  26     3474.73     3401.36     60.51 o 
   7   2  26      881.46      873.42     25.26 o 
   8   2  26       23.41       90.34     58.35 o 
   1   3  26      599.97      583.56     15.60 o 
   2   3  26       18.63       26.36      7.10 o 
   3   3  26      126.30      139.23     12.06 o 
   4   3  26       53.32       62.22      7.75 o 
   5   3  26       13.62       29.15      7.94 o 
   6   3  26      122.97      127.85     11.44 o 
   7   3  26       72.57       67.89     11.52 o 
   8   3  26      638.81      679.46    109.16 o 
   0   4  26     2671.21     2545.72     73.63 o 
   1   4  26     1084.66     1117.70     25.06 o 
   2   4  26       37.75       28.15     10.40 o 
   3   4  26     1266.63     1326.37     31.49 o 
   4   4  26     1808.63     1750.28     36.31 o 
   5   4  26      482.90      530.47     18.09 o 
   6   4  26     1084.21     1100.61     28.55 o 
   7   4  26       43.45       32.45     11.82 o 
   8   4  26       40.24       12.69     35.86 o 
   1   5  26        2.14        7.27      6.60 o 
   2   5  26       24.24       22.73      7.41 o 
   3   5  26      284.56      247.20     14.54 o 
   4   5  26     1517.99     1353.71     30.44 o 
   5   5  26      266.93      262.93     14.34 o 
   6   5  26      225.01      218.82     19.43 o 
   7   5  26      242.11      187.85     15.29 o 
   8   5  26       34.48       83.79     37.98 o 
   0   6  26     2577.17     2664.79     75.55 o 
   1   6  26      203.86      259.30     13.57 o 
   2   6  26      359.25      311.06     15.43 o 
   3   6  26       12.82       24.50      7.56 o 
   4   6  26     2515.43     2507.76     50.32 o 
   5   6  26        4.61        0.05      8.17 o 
   6   6  26     2929.33     2961.91     60.77 o 
   7   6  26        8.38        8.84     11.00 o 
   1   7  26      746.99      711.58     21.74 o 
   2   7  26      565.22      680.35     21.96 o 
   3   7  26       24.12       22.05      8.47 o 
   4   7  26        8.37       10.12      7.75 o 
   5   7  26      245.80      256.63     15.78 o 
   6   7  26      140.86      161.62     14.12 o 
   7   7  26       21.30       27.66     16.24 o 
   0   8  26     2746.28     3028.51     86.50 o 
   1   8  26      394.82      438.82     18.34 o 
   2   8  26     2332.07     2198.46     47.74 o 
   3   8  26       70.61       71.65     10.20 o 
   4   8  26     4386.87     4265.93     78.68 o 
   5   8  26      454.50      442.48     19.58 o 
   6   8  26     2228.43     2301.56     51.51 o 
   7   8  26      205.13      159.98     63.99 o 
   1   9  26       15.95       22.14      8.97 o 
   2   9  26      125.35      123.64     10.64 o 
   3   9  26       23.84       19.76      8.65 o 
   4   9  26        0.17       17.58      8.34 o 
   5   9  26     1339.23     1297.03     34.45 o 
   6   9  26       90.65       56.89     12.11 o 
   7   9  26      219.78      175.04     63.99 o 
   0  10  26     5255.70     5331.18    140.09 o 
   1  10  26        1.94       -7.84      7.84 o 
   2  10  26      493.59      499.60     18.53 o 
   3  10  26     2460.82     2417.13     54.30 o 
   4  10  26     2551.00     2500.22     53.01 o 
   5  10  26       74.94       68.68     11.75 o 
   6  10  26     1468.55     1484.66     41.27 o 
   1  11  26       48.40       58.68     10.77 o 
   2  11  26        6.58        1.71      8.00 o 
   3  11  26       16.30        5.36      9.99 o 
   4  11  26        1.69       25.31      9.74 o 
   5  11  26       43.66       25.63     10.20 o 
   6  11  26        3.28       17.43     27.29 o 
   0  12  26     2436.90     2426.42     79.12 o 
   1  12  26      301.81      296.85     16.01 o 
   2  12  26      234.77      224.06     17.49 o 
   3  12  26      111.62       92.88     12.97 o 
   4  12  26      316.49      297.14     22.03 o 
   5  12  26      197.25      192.88     16.45 o 
   1  13  26       53.81       65.87     11.16 o 
   2  13  26      399.02      414.85     21.04 o 
   3  13  26       39.65       22.52      9.10 o 
   4  13  26        2.72       -6.30      9.54 o 
   5  13  26        0.75      -28.23     28.23 o 
   0  14  26     5390.05     5573.96    144.68 o 
   1  14  26     1901.72     1878.27     46.17 o 
   2  14  26       19.52       24.46     10.79 o 
   3  14  26       55.15       43.58     11.35 o 
   4  14  26        7.56        6.05     15.23 o 
   1  15  26       37.72       18.26     10.74 o 
   2  15  26        6.90        7.59     10.56 o 
   3  15  26       74.05       90.99     26.47 o 
   0  16  26      428.47      557.13     32.70 o 
   1  16  26       35.52       68.19     16.27 o 
   2  16  26        3.31      -13.60     18.81 o 
   1   1  27     3469.61     3288.05     56.33 o 
   2   1  27     7778.06     7723.04    116.36 o 
   3   1  27      340.89      328.68     15.34 o 
   4   1  27     3484.25     3468.36     63.83 o 
   5   1  27      539.43      569.59     18.12 o 
   6   1  27     1883.65     1955.84     39.94 o 
   7   1  27      131.60      141.92     13.80 o 
   0   2  27    11700.43    10894.64    249.26 o 
   1   2  27      463.11      418.73     15.65 o 
   2   2  27      748.39      792.27     23.99 o 
   3   2  27      760.14      682.12     21.89 o 
   4   2  27      469.38      450.91     18.31 o 
   5   2  27      120.99      112.30      9.94 o 
   6   2  27        8.31       37.32      9.00 o 
   7   2  27        4.67        1.01      9.78 o 
   1   3  27      630.40      608.05     17.69 o 
   2   3  27     2731.01     2785.06     53.06 o 
   3   3  27      397.76      376.93     15.16 o 
   4   3  27     3314.23     3263.16     61.62 o 
   5   3  27     1396.88     1379.05     32.21 o 
   6   3  27     1934.20     1715.99     39.15 o 
   7   3  27        8.86        2.98      8.77 o 
   0   4  27     4895.59     4918.05    122.87 o 
   1   4  27      148.47      192.09     11.70 o 
   2   4  27      195.42      214.63     15.69 o 
   3   4  27      477.32      442.27     22.79 o 
   4   4  27      205.57      201.55     12.21 o 
   5   4  27      643.31      553.84     17.90 o 
   6   4  27      151.44      156.98     12.74 o 
   7   4  27        0.76       22.47      9.90 o 
   1   5  27     1051.47     1024.32     27.51 o 
   2   5  27      835.78      839.82     23.43 o 
   3   5  27       53.42       45.60      9.59 o 
   4   5  27     2196.84     2152.78     45.48 o 
   5   5  27     1192.29     1147.69     33.45 o 
   6   5  27     1008.80      992.46     28.27 o 
   7   5  27      434.68      477.94     26.73 o 
   0   6  27     3097.84     2948.27     82.29 o 
   1   6  27        7.02        5.90      7.57 o 
   2   6  27      767.85      698.30     21.51 o 
   3   6  27        4.28        3.43      8.98 o 
   4   6  27       69.03       58.70     10.07 o 
   5   6  27      258.27      246.07     14.67 o 
   6   6  27       64.69       73.18     11.65 o 
   7   6  27       60.75       39.19     15.11 o 
   1   7  27       19.63       22.07      9.65 o 
   2   7  27     6392.71     6318.46    107.11 o 
   3   7  27      129.01      142.55     13.38 o 
   4   7  27     1567.52     1576.20     38.88 o 
   5   7  27      493.18      525.40     22.11 o 
   6   7  27      553.07      609.37     23.17 o 
   7   7  27       17.59       52.81     33.76 o 
   0   8  27       75.02       25.96     15.49 o 
   1   8  27      211.46      210.20     15.58 o 
   2   8  27       47.54       68.92     10.52 o 
   3   8  27      148.42      137.15     11.94 o 
   4   8  27        3.51       21.64      7.99 o 
   5   8  27        0.06       -5.95      8.59 o 
   6   8  27       59.87       44.60     10.87 o 
   7   8  27       62.64       11.29     45.17 o 
   1   9  27       18.53       -1.95      8.72 o 
   2   9  27     1353.79     1378.37     34.37 o 
   3   9  27       16.68        3.92      8.32 o 
   4   9  27     2024.63     2071.51     45.14 o 
   5   9  27      479.02      474.46     20.40 o 
   6   9  27        2.79       15.92     10.86 o 
   0  10  27      177.58      170.27     20.53 o 
   1  10  27      221.54      202.37     15.73 o 
   2  10  27      728.03      652.03     21.05 o 
   3  10  27      190.23      199.61     14.99 o 
   4  10  27      599.82      622.98     29.87 o 
   5  10  27       66.25       56.97     11.44 o 
   6  10  27      110.66       88.47     27.17 o 
   1  11  27       64.35       74.57     12.15 o 
   2  11  27     1478.07     1571.86     36.33 o 
   3  11  27       10.59       15.03      9.57 o 
   4  11  27     2376.71     2287.78     50.29 o 
   5  11  27       16.45       -0.59     10.89 o 
   6  11  27      830.20      939.19     97.87 o 
   0  12  27      426.81      404.58     38.57 o 
   1  12  27      672.02      657.51     26.76 o 
   2  12  27      481.13      491.16     19.64 o 
   3  12  27       42.51       58.55     11.46 o 
   4  12  27      457.46      451.35     20.03 o 
   5  12  27      224.65      203.30     24.93 o 
   1  13  27      135.04      152.18     13.59 o 
   2  13  27     2154.63     2269.23     52.07 o 
   3  13  27        1.97        3.42      9.92 o 
   4  13  27      274.90      265.71     18.95 o 
   0  14  27        1.96        4.80     22.87 o 
   1  14  27      190.20      182.65     15.38 o 
   2  14  27       52.22       43.15     10.97 o 
   3  14  27        4.97       10.82     11.55 o 
   4  14  27       88.07       48.18     18.79 o 
   1  15  27       14.41        3.80     10.02 o 
   2  15  27      856.28      792.02     42.11 o 
   3  15  27        2.11      -11.35     23.85 o 
   0  16  27        6.28      -28.23     28.23 o 
   1  16  27       21.32       50.35     56.46 o 
   0   0  28     1536.24     1519.16     58.41 o 
   1   0  28     1938.51     2032.02     61.96 o 
   2   0  28     5611.30     5364.24    113.86 o 
   3   0  28     7588.75     7551.05    205.36 o 
   4   0  28     1225.47     1132.23     41.35 o 
   5   0  28        8.41        6.22     10.08 o 
   6   0  28     1284.24     1428.21     46.88 o 
   7   0  28     1762.12     1797.07     54.42 o 
   1   1  28      738.71      776.05     20.67 o 
   2   1  28     1060.24     1116.35     27.31 o 
   3   1  28       41.23       46.15     12.03 o 
   4   1  28      277.95      258.18     14.28 o 
   5   1  28      127.55      145.82     10.47 o 
   6   1  28        0.26       -4.18      8.00 o 
   7   1  28      140.72      175.07     17.10 o 
   0   2  28      119.12      173.34     34.56 o 
   1   2  28      205.39      190.34     11.87 o 
   2   2  28       57.04       59.74      8.05 o 
   3   2  28     6650.05     6482.16    114.03 o 
   4   2  28      334.88      360.36     19.29 o 
   5   2  28       79.34       47.88      7.94 o 
   6   2  28        3.16        3.35      8.13 o 
   7   2  28     1608.80     1683.93     37.88 o 
   1   3  28        1.50        1.99      6.47 o 
   2   3  28        1.31        8.75      7.15 o 
   3   3  28      395.79      383.04     18.82 o 
   4   3  28     2058.14     2078.06     47.05 o 
   5   3  28      639.66      650.16     21.14 o 
   6   3  28        0.36       -0.21      8.81 o 
   7   3  28        1.51       -3.65      9.60 o 
   0   4  28       16.54       51.43     11.62 o 
   1   4  28     3037.83     2977.09     60.41 o 
   2   4  28      239.34      254.87     12.01 o 
   3   4  28     3702.01     3774.82     70.68 o 
   4   4  28      731.49      675.39     22.50 o 
   5   4  28        6.58       11.08      7.49 o 
   6   4  28       26.74        8.67      8.97 o 
   7   4  28     1088.72     1050.05     33.86 o 
   1   5  28       78.01      114.70     11.25 o 
   2   5  28      741.45      726.70     21.46 o 
   3   5  28      114.32      109.09     12.07 o 
   4   5  28        0.25        7.82      7.65 o 
   5   5  28        6.88        5.02      7.69 o 
   6   5  28       47.63       56.11     10.37 o 
   7   5  28       18.61       26.20     19.57 o 
   0   6  28     2746.17     2806.92     81.37 o 
   1   6  28      716.08      781.88     24.41 o 
   2   6  28       13.06       -3.39      7.52 o 
   3   6  28     4033.46     3862.45     79.44 o 
   4   6  28       14.15       17.21      8.37 o 
   5   6  28        3.10       -6.54      7.91 o 
   6   6  28      261.40      272.44     17.02 o 
   7   6  28      758.35      822.94     70.63 o 
   1   7  28       17.70       27.09      9.52 o 
   2   7  28        0.31        2.03      8.47 o 
   3   7  28      245.35      275.14     17.07 o 
   4   7  28       77.67       58.05     10.14 o 
   5   7  28       20.52       23.29      8.96 o 
   6   7  28       20.09       19.31     10.22 o 
   7   7  28       35.11       71.22     32.31 o 
   0   8  28      934.50      978.18     40.58 o 
   1   8  28      437.52      523.90     21.22 o 
   2   8  28      783.03      738.72     23.51 o 
   3   8  28     2931.49     2930.89     65.65 o 
   4   8  28      642.56      639.86     23.43 o 
   5   8  28       11.30       18.70      9.17 o 
   6   8  28     1972.27     1881.61     44.72 o 
   1   9  28       18.53       13.01      9.37 o 
   2   9  28       47.80       55.37      9.74 o 
   3   9  28       10.97       31.78      8.78 o 
   4   9  28       52.92       71.12     11.95 o 
   5   9  28       24.85       13.31      9.55 o 
   6   9  28        1.03       -3.45     12.90 o 
   0  10  28      404.74      328.28     25.93 o 
   1  10  28       42.31       53.44     10.84 o 
   2  10  28      992.96      908.42     27.82 o 
   3  10  28     2543.85     2486.36     59.97 o 
   4  10  28      767.63      756.21     26.89 o 
   5  10  28       60.97       47.77     10.78 o 
   6  10  28      681.19      807.72     70.08 o 
   1  11  28       18.60        4.50      9.72 o 
   2  11  28      184.20      181.31     14.83 o 
   3  11  28      298.20      288.93     17.73 o 
   4  11  28       39.12       54.87     12.23 o 
   5  11  28       52.89       29.73     16.82 o 
   0  12  28      997.06      913.20     42.63 o 
   1  12  28      778.23      773.41     29.21 o 
   2  12  28        2.19        3.65      8.34 o 
   3  12  28     1252.31     1256.61     39.64 o 
   4  12  28      270.32      258.14     18.65 o 
   5  12  28      232.57      211.27     57.41 o 
   1  13  28       36.50       45.40     12.77 o 
   2  13  28       17.90       17.92      9.42 o 
   3  13  28        7.42       12.53     10.11 o 
   4  13  28      342.26      304.12     33.47 o 
   0  14  28      747.13      713.41     51.77 o 
   1  14  28     1389.60     1372.52     41.57 o 
   2  14  28        5.74       -1.58     11.72 o 
   3  14  28     2005.17     2179.69    137.78 o 
   1  15  28       18.47       31.11     20.97 o 
   2  15  28     1029.57     1137.95     55.48 o 
   1   1  29      634.79      732.22     20.40 o 
   2   1  29       99.14       81.73      9.90 o 
   3   1  29      697.61      709.27     22.67 o 
   4   1  29      288.87      271.56     14.52 o 
   5   1  29     4655.85     4650.14     75.79 o 
   6   1  29       14.83       22.65      8.27 o 
   7   1  29      488.18      554.22     21.95 o 
   0   2  29       24.29       95.01     21.41 o 
   1   2  29        5.19       10.04      7.61 o 
   2   2  29     1319.26     1304.36     28.06 o 
   3   2  29      283.24      279.76     15.52 o 
   4   2  29      613.47      634.46     20.19 o 
   5   2  29     1925.34     1940.69     39.01 o 
   6   2  29      108.50      144.94     12.12 o 
   7   2  29       58.79       61.70     10.71 o 
   1   3  29     1136.35     1072.53     25.88 o 
   2   3  29     1615.85     1575.42     34.25 o 
   3   3  29        2.55       -7.38      8.46 o 
   4   3  29      142.90      142.38     12.19 o 
   5   3  29     3394.64     3453.18     59.42 o 
   6   3  29      104.10      132.77     12.01 o 
   7   3  29        7.11       -1.83     11.78 o 
   0   4  29      307.11      353.61     47.27 o 
   1   4  29      447.93      461.12     16.94 o 
   2   4  29      123.05      126.81     12.13 o 
   3   4  29        5.67       21.29      8.01 o 
   4   4  29       76.04       60.39     12.20 o 
   5   4  29      157.25      152.07     12.49 o 
   6   4  29       32.29       29.74      9.58 o 
   7   4  29       88.21       82.28     22.34 o 
   1   5  29     3271.32     3293.88     65.80 o 
   2   5  29     2450.59     2342.52     47.12 o 
   3   5  29      588.25      641.30     22.80 o 
   4   5  29       32.70       37.95     11.70 o 
   5   5  29      927.98      945.71     25.06 o 
   6   5  29       13.52       10.62      9.21 o 
   7   5  29      220.68      269.84     32.96 o 
   0   6  29       99.52      108.07     19.80 o 
   1   6  29      345.31      411.68     19.06 o 
   2   6  29      104.67       90.45     10.58 o 
   3   6  29      311.28      364.58     18.33 o 
   4   6  29       79.52       69.18     12.58 o 
   5   6  29      299.43      267.77     14.31 o 
   6   6  29       72.12       64.02     14.04 o 
   7   6  29      175.33      154.35     27.73 o 
   1   7  29     4578.01     4619.93     88.99 o 
   2   7  29      846.71      817.24     24.90 o 
   3   7  29      730.51      678.74     27.75 o 
   4   7  29      208.83      176.84     13.17 o 
   5   7  29     2126.91     2155.98     57.81 o 
   6   7  29        5.07        0.52      9.59 o 
   0   8  29       37.93       38.51     13.43 o 
   1   8  29      328.89      286.57     17.76 o 
   2   8  29       29.52       20.59      9.00 o 
   3   8  29       85.89       85.59     12.65 o 
   4   8  29       50.19       63.38     12.26 o 
   5   8  29      266.84      240.11     17.33 o 
   6   8  29      216.40      229.85     20.53 o 
   1   9  29     1266.24     1225.52     34.54 o 
   2   9  29      136.67      120.77     12.57 o 
   3   9  29        1.95        0.66      9.94 o 
   4   9  29      590.22      636.63     25.34 o 
   5   9  29     1915.76     2081.59     50.70 o 
   6   9  29      917.28     1135.29     67.92 o 
   0  10  29       40.70       14.44     13.82 o 
   1  10  29      188.38      137.93     15.61 o 
   2  10  29        0.98      -10.07     11.51 o 
   3  10  29      119.64       81.99     12.95 o 
   4  10  29       43.20       71.24     12.24 o 
   5  10  29        7.44       17.43     11.26 o 
   1  11  29     1884.56     1851.66     47.50 o 
   2  11  29      738.01      792.94     39.88 o 
   3  11  29      160.64      147.42     13.61 o 
   4  11  29      316.62      342.73     21.43 o 
   5  11  29     2035.58     2085.72    216.45 o 
   0  12  29       38.92       26.94     16.26 o 
   1  12  29      315.59      273.32     20.79 o 
   2  12  29       22.46        5.91     11.39 o 
   3  12  29       66.95       52.58     11.18 o 
   4  12  29      318.04      266.59     38.89 o 
   1  13  29     1359.24     1299.35     39.61 o 
   2  13  29      461.90      385.07     24.12 o 
   3  13  29       61.47       52.71     15.38 o 
   4  13  29      181.74      218.33     56.46 o 
   0  14  29        6.31       45.45     17.38 o 
   1  14  29       36.80       20.41     11.58 o 
   2  14  29      100.84      146.99     38.47 o 
   3  14  29      435.43      460.08     46.67 o 
   1  15  29     1482.46     1244.10    135.51 o 
   0   0  30      461.99      428.95     29.21 o 
   1   0  30     1052.30     1079.19     35.05 o 
   2   0  30       14.01        1.84     13.41 o 
   3   0  30     5149.22     5266.19    138.77 o 
   4   0  30     2065.59     2058.47     59.25 o 
   5   0  30        0.20      -10.59     10.59 o 
   6   0  30      469.46      443.46     25.07 o 
   7   0  30       37.55       13.04     31.24 o 
   1   1  30       94.69       81.88     10.30 o 
   2   1  30      262.99      297.06     17.24 o 
   3   1  30       47.73       64.12     13.08 o 
   4   1  30      782.04      698.67     21.44 o 
   5   1  30      230.78      206.03     13.99 o 
   6   1  30       38.90       25.59      9.30 o 
   7   1  30        0.89        9.51     15.03 o 
   0   2  30     9747.73     9851.68    229.10 o 
   1   2  30      259.98      269.47     12.08 o 
   2   2  30      109.32      108.02     10.75 o 
   3   2  30     4188.11     4097.87     80.88 o 
   4   2  30      146.24      192.22     12.61 o 
   5   2  30       50.19       45.11      9.78 o 
   6   2  30     1881.54     1964.86     40.36 o 
   7   2  30      536.36      553.51     35.58 o 
   1   3  30        6.84       14.29      6.75 o 
   2   3  30        0.09       31.89      9.23 o 
   3   3  30       63.12       48.12     11.82 o 
   4   3  30       28.30       19.42      9.03 o 
   5   3  30        0.53       13.18      7.78 o 
   6   3  30      373.15      403.61     17.65 o 
   7   3  30      127.32      135.29     27.67 o 
   0   4  30     8792.14     8437.94    251.86 o 
   1   4  30      350.92      390.63     19.53 o 
   2   4  30      261.04      291.36     20.83 o 
   3   4  30       63.69       65.83      9.23 o 
   4   4  30     1432.54     1516.89     36.74 o 
   5   4  30       27.20       34.77      8.68 o 
   6   4  30     4249.33     4078.59     74.82 o 
   7   4  30      454.39      580.10     52.97 o 
   1   5  30      105.43      138.34     14.53 o 
   2   5  30      435.33      402.84     18.40 o 
   3   5  30      131.45      119.92     12.77 o 
   4   5  30      267.68      265.04     15.97 o 
   5   5  30       74.10       66.28     10.51 o 
   6   5  30       73.35       91.13     11.42 o 
   7   5  30      204.71      105.40     48.94 o 
   0   6  30    11292.63    10839.03    255.81 o 
   1   6  30        9.93        8.13      8.66 o 
   2   6  30       57.47       31.38      9.78 o 
   3   6  30       18.33       36.43     11.34 o 
   4   6  30      688.86      775.50     26.97 o 
   5   6  30      397.27      431.79     20.38 o 
   6   6  30     2697.40     2749.54     57.43 o 
   1   7  30       22.20       33.19      9.25 o 
   2   7  30       36.31       47.14      9.94 o 
   3   7  30      569.91      485.99     21.83 o 
   4   7  30      437.59      408.26     25.52 o 
   5   7  30      398.42      407.00     23.87 o 
   6   7  30      425.15      375.12     22.06 o 
   0   8  30     4436.57     4401.93    136.92 o 
   1   8  30        0.69       -8.10      8.10 o 
   2   8  30      359.55      339.65     18.92 o 
   3   8  30        2.03       11.91      9.70 o 
   4   8  30      818.68      898.27     31.21 o 
   5   8  30       21.96       37.72     10.71 o 
   6   8  30     1681.64     1745.92     68.65 o 
   1   9  30        3.33       -1.07     10.31 o 
   2   9  30        2.03       -7.42     10.23 o 
   3   9  30       21.02       17.95     10.72 o 
   4   9  30        0.16       -1.28      9.99 o 
   5   9  30       30.09       39.02     11.53 o 
   0  10  30     2967.61     2945.40     89.41 o 
   1  10  30      697.01      715.73     31.72 o 
   2  10  30       84.46       93.96     13.72 o 
   3  10  30       30.30       18.85     10.98 o 
   4  10  30      399.99      347.33     21.62 o 
   5  10  30      453.65      550.84     68.01 o 
   1  11  30        9.61       34.97     11.54 o 
   2  11  30      170.77      213.18     18.30 o 
   3  11  30       66.15       63.32     12.64 o 
   4  11  30      233.16      253.44     19.73 o 
   0  12  30     1295.26     1244.03     94.97 o 
   1  12  30      143.56      169.68     16.67 o 
   2  12  30       52.07       51.04     12.80 o 
   3  12  30       14.37        7.18     10.82 o 
   4  12  30      804.34      824.96     80.58 o 
   1  13  30        1.89        3.53     11.18 o 
   2  13  30      136.48      144.23     22.38 o 
   3  13  30       26.10       -9.54     23.92 o 
   0  14  30     2184.58     2019.55    184.45 o 
   1  14  30      122.22       19.28     40.47 o 
   2  14  30       63.51       97.87     62.11 o 
   1   1  31      244.90      275.29     11.94 o 
   2   1  31     1635.88     1686.54     47.44 o 
   3   1  31       92.53      129.26     14.89 o 
   4   1  31     3397.50     3423.92     65.89 o 
   5   1  31      160.36      162.20     13.93 o 
   6   1  31      568.19      523.38     22.54 o 
   7   1  31      242.89      287.93     27.42 o 
   0   2  31     4330.09     4532.33    115.03 o 
   1   2  31       85.42       79.51      8.81 o 
   2   2  31      259.92      305.40     15.61 o 
   3   2  31      208.84      205.01     14.11 o 
   4   2  31       11.14        3.58      8.61 o 
   5   2  31        0.15       -3.19      8.67 o 
   6   2  31       50.74       60.35     10.59 o 
   7   2  31       11.47        2.67     22.45 o 
   1   3  31      888.49      964.44     25.42 o 
   2   3  31     8800.42     9012.52    185.13 o 
   3   3  31      507.89      509.29     20.78 o 
   4   3  31      917.61      932.32     29.26 o 
   5   3  31      572.87      600.22     23.01 o 
   6   3  31      284.70      331.84     17.72 o 
   0   4  31        2.87       52.96     16.44 o 
   1   4  31       28.12       62.89      9.05 o 
   2   4  31       61.19      132.99     12.17 o 
   3   4  31       32.54       46.11     11.10 o 
   4   4  31      375.94      394.38     17.69 o 
   5   4  31       81.05       70.71     11.84 o 
   6   4  31        0.04       29.41     10.31 o 
   1   5  31     2990.21     2858.49     59.15 o 
   2   5  31     3437.96     3687.49     73.30 o 
   3   5  31      456.18      494.79     20.06 o 
   4   5  31      464.30      492.25     21.32 o 
   5   5  31       47.03       36.19     10.97 o 
   6   5  31      359.48      413.14     19.55 o 
   0   6  31       55.95       93.95     15.75 o 
   1   6  31      579.42      617.55     21.88 o 
   2   6  31      158.16      181.46     13.95 o 
   3   6  31      683.65      633.46     26.27 o 
   4   6  31     1086.05     1041.25     48.12 o 
   5   6  31        8.31       -4.38     10.06 o 
   6   6  31      434.40      472.22     27.74 o 
   1   7  31      340.72      333.21     22.46 o 
   2   7  31     2304.65     2381.26     53.65 o 
   3   7  31      149.60      131.72     13.73 o 
   4   7  31      291.76      316.19     24.41 o 
   5   7  31      101.60      100.95     11.88 o 
   6   7  31      645.09      760.47     69.94 o 
   0   8  31        7.94       22.57     12.60 o 
   1   8  31        0.50       -1.36      8.81 o 
   2   8  31       17.46       35.28     11.12 o 
   3   8  31        8.66        2.05      9.54 o 
   4   8  31      508.32      497.92     28.48 o 
   5   8  31       36.62       28.64     10.24 o 
   1   9  31      300.72      288.74     17.98 o 
   2   9  31     1396.80     1489.78     42.00 o 
   3   9  31       40.29       34.01     11.30 o 
   4   9  31      654.19      662.74     29.50 o 
   5   9  31      448.27      486.06     50.57 o 
   0  10  31       35.08       31.05     15.22 o 
   1  10  31      122.71       88.90     13.21 o 
   2  10  31       45.78       35.63     11.94 o 
   3  10  31        0.16       -7.13     10.96 o 
   4  10  31      132.28      144.10     16.06 o 
   1  11  31       20.16       18.79     11.12 o 
   2  11  31     1136.77     1084.73     36.11 o 
   3  11  31       10.49        6.04     12.70 o 
   4  11  31      706.10      674.02     91.44 o 
   0  12  31        7.52       -0.73     15.01 o 
   1  12  31       58.59       54.86     12.90 o 
   2  12  31       34.51       31.74     16.31 o 
   3  12  31      128.20       81.64     33.77 o 
   1  13  31      303.02      287.24     34.14 o 
   2  13  31      419.56      139.28     73.40 o 
   1  14  31       15.95       11.29     37.64 o 
   0   0  32      145.98      173.44     30.68 o 
   1   0  32      784.62      805.90     29.99 o 
   2   0  32      305.39      365.41     27.90 o 
   3   0  32     5488.80     5501.33    145.82 o 
   4   0  32       19.04        5.08     10.55 o 
   5   0  32        8.35       -5.63     11.85 o 
   6   0  32       24.24       28.54     14.39 o 
   1   1  32      260.32      258.48     15.44 o 
   2   1  32       27.21       39.78     10.34 o 
   3   1  32      363.76      342.96     21.45 o 
   4   1  32       21.07       23.65      7.92 o 
   5   1  32        0.03        9.99      8.59 o 
   6   1  32        0.41       -4.02      9.10 o 
   0   2  32       74.41      106.59     17.83 o 
   1   2  32      106.90      119.35      9.93 o 
   2   2  32       21.36       -4.12      7.80 o 
   3   2  32     4687.60     4700.94     99.63 o 
   4   2  32      326.99      311.64     18.94 o 
   5   2  32      169.16      155.63     15.28 o 
   6   2  32       76.33       62.36     13.88 o 
   1   3  32     1963.09     1976.64     48.99 o 
   2   3  32      359.55      402.03     18.81 o 
   3   3  32       89.63      102.13     12.51 o 
   4   3  32       99.04      104.44     11.00 o 
   5   3  32      240.24      228.52     16.03 o 
   6   3  32        9.10       13.02     10.56 o 
   0   4  32      215.53      271.77     21.18 o 
   1   4  32     5189.30     5146.43     95.84 o 
   2   4  32      182.52      171.26     12.53 o 
   3   4  32     2552.07     2612.51     54.27 o 
   4   4  32       45.38       27.89      9.35 o 
   5   4  32       55.25       38.23     10.72 o 
   6   4  32      494.20      532.54     30.77 o 
   1   5  32      352.30      381.36     17.52 o 
   2   5  32       51.89       68.35     10.24 o 
   3   5  32        6.34       33.73      9.70 o 
   4   5  32      268.79      316.23     17.95 o 
   5   5  32      101.15      119.53     17.82 o 
   6   5  32      274.76      243.97     21.40 o 
   0   6  32      257.09      284.22     39.15 o 
   1   6  32      870.73      897.15     27.13 o 
   2   6  32       39.56       43.41     10.52 o 
   3   6  32     3099.80     3113.36     94.70 o 
   4   6  32      387.57      441.05     29.63 o 
   5   6  32       92.37      128.20     14.52 o 
   6   6  32       60.58       49.13     20.51 o 
   1   7  32       29.43       12.62      9.32 o 
   2   7  32        2.59       32.46     10.17 o 
   3   7  32       15.06       42.50     11.11 o 
   4   7  32       52.23       75.35     15.25 o 
   5   7  32        5.06       -8.20     10.51 o 
   0   8  32     1617.62     1535.66     58.43 o 
   1   8  32     1021.05     1080.94     37.33 o 
   2   8  32        1.90       10.47     10.02 o 
   3   8  32      885.40     1020.54     41.27 o 
   4   8  32      445.47      532.60     24.64 o 
   5   8  32        2.56      -14.77     22.00 o 
   1   9  32        0.14       -0.60      9.71 o 
   2   9  32      297.73      317.02     21.44 o 
   3   9  32        1.17        6.46     11.58 o 
   4   9  32      128.50      138.59     15.59 o 
   0  10  32      692.89      663.40     50.07 o 
   1  10  32      637.77      689.97     28.23 o 
   2  10  32      585.10      636.60     26.68 o 
   3  10  32     1334.16     1323.16     42.48 o 
   4  10  32      673.32      791.20     56.97 o 
   1  11  32       44.59       53.35     12.38 o 
   2  11  32      178.56      140.12     18.57 o 
   3  11  32       58.96       75.29     41.41 o 
   4  11  32      118.23      227.11     45.79 o 
   0  12  32      130.26      107.23     21.72 o 
   1  12  32      538.93      553.52     25.58 o 
   2  12  32       55.58       95.99     50.82 o 
   1  13  32       28.68      -30.11     30.11 o 
   2  13  32       31.15       18.82     50.82 o 
   1   1  33      975.99     1025.65     25.72 o 
   2   1  33     1586.78     1635.30     42.69 o 
   3   1  33       88.43      101.53     19.55 o 
   4   1  33      742.35      776.77     23.02 o 
   5   1  33      763.58      838.61     28.87 o 
   6   1  33      345.08      329.21     17.85 o 
   0   2  33      188.02      190.22     17.10 o 
   1   2  33       61.02       71.69      9.61 o 
   2   2  33      274.42      325.12     18.19 o 
   3   2  33      247.88      259.66     19.06 o 
   4   2  33        1.57       -1.47     11.64 o 
   5   2  33       20.34       19.18     11.37 o 
   6   2  33        2.72      -11.37     19.03 o 
   1   3  33     2311.67     2504.85     51.15 o 
   2   3  33      956.17     1039.28     35.13 o 
   3   3  33      778.53      845.22     30.05 o 
   4   3  33      185.04      181.04     13.56 o 
   5   3  33     1177.19     1213.27     34.31 o 
   6   3  33      104.67       54.58     41.41 o 
   0   4  33     2296.49     2432.07     76.32 o 
   1   4  33      171.44      240.33     14.97 o 
   2   4  33       96.30       95.38     13.09 o 
   3   4  33       26.93       20.37      8.64 o 
   4   4  33       32.01       17.56      8.67 o 
   5   4  33       28.43       27.87     12.59 o 
   1   5  33     1180.30     1202.31     31.95 o 
   2   5  33      978.50     1018.20     30.19 o 
   3   5  33        3.82       -1.62      9.08 o 
   4   5  33      157.86      165.05     14.68 o 
   5   5  33      991.42     1079.45     34.05 o 
   0   6  33        1.88        8.38     11.77 o 
   1   6  33       96.76      101.99     11.55 o 
   2   6  33      355.14      389.54     19.88 o 
   3   6  33       58.10       69.86     12.34 o 
   4   6  33       31.00       44.26     11.14 o 
   5   6  33      205.64      159.13     15.49 o 
   1   7  33     1541.82     1595.95     47.83 o 
   2   7  33     2069.60     2253.58     54.36 o 
   3   7  33      145.79      177.06     16.55 o 
   4   7  33       64.62       75.65     14.67 o 
   5   7  33      953.58      765.60     62.07 o 
   0   8  33      219.70      277.51     25.70 o 
   1   8  33       64.66       53.97     11.10 o 
   2   8  33      120.66      125.98     15.25 o 
   3   8  33       98.07       99.53     27.22 o 
   4   8  33       41.28       76.70     13.15 o 
   1   9  33      614.37      645.18     25.18 o 
   2   9  33       36.43       22.00     11.25 o 
   3   9  33      228.64      200.56     24.88 o 
   4   9  33      499.99      566.71     43.02 o 
   0  10  33      111.52      116.78     24.67 o 
   1  10  33      370.92      410.47     21.44 o 
   2  10  33       24.44       43.83     15.49 o 
   3  10  33      182.48      171.40     26.20 o 
   4  10  33       40.42       71.78     33.92 o 
   1  11  33     2393.62     2433.95     58.73 o 
   2  11  33      692.92      907.20    122.34 o 
   0  12  33       12.58        7.53     39.53 o 
   1  12  33      998.06     1044.84     89.45 o 
   2  12  33      224.38      609.82    118.58 o 
   0   0  34      189.39      263.28     34.65 o 
   1   0  34     1307.44     1355.17     45.04 o 
   2   0  34      972.94      958.65     50.53 o 
   3   0  34       22.15       50.93     19.33 o 
   4   0  34     2397.22     2586.93     98.33 o 
   5   0  34      167.79      182.44     18.77 o 
   6   0  34     1685.69     1663.82    175.04 o 
   1   1  34      119.14      110.82     14.94 o 
   2   1  34       83.83      106.62     15.02 o 
   3   1  34      347.99      342.63     25.68 o 
   4   1  34       59.64      107.15     12.48 o 
   5   1  34        2.70        1.19      8.77 o 
   6   1  34       51.07      111.05     60.23 o 
   0   2  34     2107.89     2281.76     63.49 o 
   1   2  34       70.31       74.02      9.77 o 
   2   2  34      114.84      119.68     20.65 o 
   3   2  34      384.87      413.69     22.87 o 
   4   2  34      624.74      660.06     30.18 o 
   5   2  34        5.00       -7.66      8.94 o 
   1   3  34      442.04      451.94     17.64 o 
   2   3  34      127.55      133.98     14.41 o 
   3   3  34        6.59       11.73     12.06 o 
   4   3  34      302.92      270.05     15.42 o 
   5   3  34       20.56       49.11     10.91 o 
   0   4  34     4912.23     4812.87    133.88 o 
   1   4  34       41.94       27.05      9.72 o 
   2   4  34      115.14      120.70     11.43 o 
   3   4  34      319.19      277.73     19.65 o 
   4   4  34     1539.93     1589.29     40.34 o 
   5   4  34       62.68       69.06     14.78 o 
   1   5  34       59.82       50.05      9.63 o 
   2   5  34       96.50       84.95     10.93 o 
   3   5  34        0.91       12.35     10.05 o 
   4   5  34      218.88      228.96     15.25 o 
   5   5  34      285.83      302.38     27.79 o 
   0   6  34     5179.90     5251.92    160.98 o 
   1   6  34      698.82      803.84     35.07 o 
   2   6  34       83.34      120.25     12.87 o 
   3   6  34       15.31        5.08     12.33 o 
   4   6  34      782.41      822.04     31.72 o 
   5   6  34      286.91      216.59     39.30 o 
   1   7  34      174.71      207.20     15.43 o 
   2   7  34      135.07      187.47     15.89 o 
   3   7  34      322.17      347.11     20.67 o 
   4   7  34      388.86      467.36     29.00 o 
   0   8  34     2197.29     2147.86     74.61 o 
   1   8  34        6.22        7.90      9.62 o 
   2   8  34      777.26      743.31     27.58 o 
   3   8  34      256.46      282.75     24.45 o 
   4   8  34     1228.02     1133.88     97.35 o 
   1   9  34        4.39       -9.52      9.52 o 
   2   9  34       15.04        3.74     13.24 o 
   3   9  34      190.00      238.14     29.16 o 
   0  10  34     1946.27     2061.23    142.07 o 
   1  10  34        2.18       -2.81     10.88 o 
   2  10  34       20.76       -4.65     14.97 o 
   1  11  34        6.76       16.57     24.81 o 
   2  11  34      170.48      197.63     75.29 o 
   1  12  34      169.82      191.98     56.46 o 
   1   1  35      329.41      332.49     14.58 o 
   2   1  35     1515.84     1681.77     51.35 o 
   3   1  35       58.35       47.33     15.21 o 
   4   1  35       51.76       35.55     10.47 o 
   5   1  35     1455.10     1615.76     50.02 o 
   0   2  35      300.53      322.17     22.67 o 
   1   2  35        7.36       19.00     11.58 o 
   2   2  35        4.95       11.53     10.96 o 
   3   2  35      408.93      392.71     21.57 o 
   4   2  35      166.83      137.10     15.62 o 
   5   2  35      255.97      313.98     28.20 o 
   1   3  35      178.05      181.11     12.05 o 
   2   3  35     1289.66     1311.84     66.96 o 
   3   3  35        3.94       17.81     11.84 o 
   4   3  35      581.26      540.78     27.70 o 
   5   3  35      584.21      662.78     37.04 o 
   0   4  35      114.21      152.62     17.62 o 
   1   4  35        4.54       19.09      8.62 o 
   2   4  35      157.09      159.53     14.37 o 
   3   4  35      428.61      529.38     25.69 o 
   4   4  35      375.99      461.93     29.90 o 
   5   4  35       49.29       37.72     16.31 o 
   1   5  35     1170.39     1324.64     34.74 o 
   2   5  35     1851.23     2068.22     51.70 o 
   3   5  35      209.26      221.57     16.09 o 
   4   5  35      531.25      476.77     22.60 o 
   5   5  35       11.80       60.66     47.05 o 
   0   6  35      898.92      918.09     48.22 o 
   1   6  35      849.37      983.10     29.53 o 
   2   6  35      421.28      405.63     20.83 o 
   3   6  35      825.93      915.51     31.42 o 
   4   6  35      123.30      143.44     19.10 o 
   1   7  35      484.38      507.51     21.79 o 
   2   7  35     1933.90     1903.90     49.00 o 
   3   7  35        0.55       24.82     11.82 o 
   4   7  35      807.35     1012.87     59.62 o 
   0   8  35       64.61      102.69     18.97 o 
   1   8  35       38.66       36.83     10.78 o 
   2   8  35        7.25       39.16     11.28 o 
   3   8  35      213.89      226.30     32.47 o 
   1   9  35      233.66      206.03     16.96 o 
   2   9  35     1302.51     1296.37     55.05 o 
   0  10  35      290.98      366.62     62.17 o 
   1  10  35      305.85      329.72     45.27 o 
   2  10  35       48.01      -43.29     47.05 o 
   1  11  35       27.65       90.34     43.29 o 
   0   0  36     2324.62     2711.36    109.15 o 
   1   0  36     1419.97     1445.53     48.10 o 
   2   0  36      390.70      447.52     41.68 o 
   3   0  36     2159.89     2128.93    100.19 o 
   4   0  36      309.74      368.32     44.27 o 
   5   0  36        2.48      -12.52     29.13 o 
   1   1  36      100.00      119.32     11.88 o 
   2   1  36       40.24       89.98     17.41 o 
   3   1  36      145.16      163.05     20.94 o 
   4   1  36       67.77       82.87     13.25 o 
   5   1  36        8.17        1.45     18.02 o 
   0   2  36       22.33       27.39     11.65 o 
   1   2  36     1516.70     1679.05     37.28 o 
   2   2  36        0.05        0.73      9.66 o 
   3   2  36     2016.22     2167.11     58.78 o 
   4   2  36       53.87       40.39     12.09 o 
   5   2  36      148.64      189.12     22.03 o 
   1   3  36       39.28       33.57     11.43 o 
   2   3  36       52.54       63.53     12.60 o 
   3   3  36      168.99      162.51     17.23 o 
   4   3  36       36.19       26.54     12.38 o 
   5   3  36       87.98       82.46     18.52 o 
   0   4  36       60.45       77.18     15.41 o 
   1   4  36     1426.23     1497.32     38.38 o 
   2   4  36      339.60      359.31     18.67 o 
   3   4  36     1812.61     1857.38     59.69 o 
   4   4  36       73.04       75.83     35.76 o 
   1   5  36       42.48       51.93     10.47 o 
   2   5  36        9.76       19.44      9.74 o 
   3   5  36        0.16       22.13     11.33 o 
   4   5  36        4.20       -9.75     13.26 o 
   0   6  36      169.01      177.78     21.32 o 
   1   6  36      378.48      354.85     22.70 o 
   2   6  36       77.33       52.32     12.69 o 
   3   6  36     2626.12     2597.91     63.54 o 
   4   6  36      306.75      247.92     53.36 o 
   1   7  36      425.86      518.47     26.00 o 
   2   7  36      128.95      153.32     21.84 o 
   3   7  36     1336.88     1559.67     77.24 o 
   0   8  36       86.49       98.93     22.50 o 
   1   8  36     1451.05     1613.16     42.65 o 
   2   8  36       39.14       34.98     19.91 o 
   1   9  36      123.54       64.59     24.80 o 
   0  10  36       50.97       43.29     37.64 o 
   1  10  36      323.17      284.20     65.88 o 
   1   1  37     1975.34     2015.73     43.89 o 
   2   1  37      254.18      293.50     24.73 o 
   3   1  37       55.59       32.21     16.59 o 
   4   1  37     1280.49     1481.25    163.75 o 
   0   2  37      110.24      110.56     16.03 o 
   1   2  37       34.30       74.73      9.98 o 
   2   2  37      267.79      310.38     25.61 o 
   3   2  37       23.59       37.35     15.77 o 
   4   2  37      155.77      160.17     22.67 o 
   1   3  37     1233.98     1393.65     37.25 o 
   2   3  37      724.80      724.15     35.87 o 
   3   3  37      117.66       87.08     16.99 o 
   4   3  37      728.53      832.69     93.17 o 
   0   4  37     1332.79     1447.11     54.16 o 
   1   4  37      126.46      166.23     20.26 o 
   2   4  37      226.51      269.08     21.44 o 
   3   4  37        7.90       -2.24     16.53 o 
   4   4  37       60.99       88.46     24.47 o 
   1   5  37      267.50      291.75     17.10 o 
   2   5  37     1874.18     1974.14     50.39 o 
   3   5  37        7.30       30.53     19.53 o 
   0   6  37     1254.05     1279.11    125.43 o 
   1   6  37        1.95       23.47     10.20 o 
   2   6  37       52.81      112.94     14.56 o 
   3   6  37      237.84      242.87     42.13 o 
   1   7  37     1459.78     1646.98     50.78 o 
   2   7  37     1819.32     1995.44    108.12 o 
   0   8  37      478.81      509.81     58.05 o 
   1   8  37      312.25      368.69     54.60 o 
   1   9  37        6.73        7.53     37.64 o 
   0   0  38     6717.19     6821.38    238.46 o 
   1   0  38     1061.61     1161.89     42.64 o 
   2   0  38       34.17       27.51     47.64 o 
   1   1  38        0.88       56.42      9.58 o 
   2   1  38       71.81      104.21     19.12 o 
   0   2  38     1444.26     1456.50     50.17 o 
   1   2  38      353.60      417.59     18.65 o 
   2   2  38      290.77      327.89     35.04 o 
   3   2  38      299.76      446.07     99.75 o 
   4   2  38      579.55      683.22    109.16 o 
   1   3  38       11.88       19.04      8.77 o 
   2   3  38       30.98       61.41     13.48 o 
   3   3  38        1.50       -5.53     16.94 o 
   0   4  38     1524.63     1686.02    101.52 o 
   1   4  38      427.43      482.85     20.49 o 
   2   4  38      516.37      616.28     55.53 o 
   3   4  38        0.07       -8.50     22.59 o 
   1   5  38        4.53       11.40      9.53 o 
   2   5  38        3.10       31.93     12.61 o 
   0   6  38      254.24      255.76     26.75 o 
   1   6  38      359.18      365.80     22.92 o 
   2   6  38      434.40      509.85     46.79 o 
   1   7  38      231.63      215.78     26.75 o 
   1   8  38        6.86       35.76     41.41 o 
   1   1  39      946.20      964.62     28.80 o 
   0   2  39      355.24      437.29     39.14 o 
   1   2  39      289.87      337.41     17.47 o 
   2   2  39      239.08      263.50     30.11 o 
   1   3  39      979.08     1009.37     30.02 o 
   2   3  39      176.00      126.60     51.76 o 
   3   3  39       25.57       46.57     19.27 o 
   0   4  39       42.30       86.05     18.39 o 
   1   4  39      238.46      263.75     18.86 o 
   2   4  39      143.09      251.45     43.29 o 
   1   5  39      360.75      450.35     31.40 o 
   2   5  39      526.54      574.06    114.81 o 
   0   6  39       86.92       98.81     36.98 o 
   1   6  39        3.80      -19.21     19.21 o 
   0   0  40      367.53      453.29     66.91 o 
   1   0  40        4.59        3.41     14.39 o 
   1   1  40       54.34       51.30     12.14 o 
   0   2  40        0.41        5.93     12.60 o 
   1   2  40      777.04      880.10     56.73 o 
   1   3  40      233.46      322.73     22.43 o 
   2   3  40       92.41      116.69     28.23 o 
   0   4  40      102.48       36.29     63.99 o 
   1   4  40      681.93      771.43     80.68 o 
                                                 
